# Supplementary material for: Ketamine increases activity of a fronto-striatal projection that regulates compulsive behavior in SAPAP3 knockout mice
Source: Nat Commun. 2021 Oct 15;12:6040. doi: 10.1038/s41467-021-26247-2 (PMC8519915; doi:10.1038/s41467-021-26247-2)
Supplement: Supplementary file 4 — Source Data [file 41467_2021_26247_MOESM4_ESM.xlsx]

## Sheet: Figure 1
Figure 1a			Figure 1c			Figure 1d			Figure 1g			Figure 1j				*Peri-event time histograms are generated in Matlab, please contact corresponding author for code
WT	KO		WT	KO		WT	KO		WT	KO		WT	KO
15.8332	35.4663		0.018937			0.255102	0.280899		-33.604	-76.9682		-13.1135	-132.294
23.0998	98.2657		0.02963	0.069481		0.119617	0.308642		-252.081	37.1959		-38.2068	127.272
19.5998	51.5328		-0.00405	0.037077		0	0.406504		-2.11754	-10.7047		166.382	251.142
31.6663	175.098		0.097811	0.043373		0.266904	0.284091		-58.1221	-142.089		519.1	-7.88044
19.7665	66.766		0.096813	0.009742		0.350467	0.320513		177.282	-279.392		439.649	-579.005
30.0997	95.0324		0.068488	0.011815		0.259067	0.241158		-157.787	-16.549		-356.175	16.8889
14.8665	46.9995		0.003788	0.006594		0.160772	0.561798		107.606	34.6596		-109.299	92.5158
13.0999	49.3995		0.047519	0.052601		0.553506	0.134409		-99.5751	259.05		-101.491	478.014
19.1665	25.2997		0.031742	-0.00057		0.386598	0.454545		5.64529	-109.286		423.334	68.1386
32.933	25.5331		-0.00502	0.015907		0.260417	0.557325		-289.149	52.2289		-750.489	134.802
15.0665	45.3662		-0.01742	-0.00147		0.3367	0.218659		-124.878	-83.6728		-63.9951	-192.438
37.6663	21.9664		0.029308	-0.00025		0.277778	0		-175.153	54.0299		-252.858	346.412
26.4997	27.1664		0.051374	0.000488		0.512295	0.496689		-426.08	-71.9856		-154.84	-193.921
24.0664	24.3998		0.000453	-0.01681		0.384615	0.27933		-124.536	-58.2833		-213.4	-119.057
26.3997	24.7331		0.005238	0.007397		0.378788	0.14881		-38.4422	-74.767		-312.591	28.2081
			-0.00015	-0.02362		0.167785	0.274295		-54.937	-38.36		12.8411	-97.8342
			0.003435	0.015274		0.202429	0		183.317	-75.278		289.876	-21.4832
			0.007218	-0.00751		0.208333	0.426136		-42.0735	55.0628		-221.486	38.8796
			0.008714	-0.03324		0.113122	0.104167		27.6805	-15.1033		243.862	98.2358
			0.009719	-0.01679		0.160256	0.438596		-198.342	127.783		-40.0605	224.672
			0.0239	-0.03024		0.160256	0.277778		25.9549	-39.3625		363.209	-126.766
			0.038441	-0.0142		0.197628	0.595238		-67.3228	196.115		67.8287	558.281
			-0.01691	0.007401		0.27027	0.261324		-63.4211	60.3712		-53.1056	264.071
			-0.03303	-0.01256		0.359324	0.469484		-213.506	56.6193		-487.04	442.716
			-0.02648	0.011837		0.566059	0.666667		-21.0412	-43.1564		131.747	54.9286
			-0.0201	-0.00934		0	0.334821		-150.462	-106.281		62.6632	29.8932
			0.001935	0.01848		0.379795	0.359712		-26.0144	93.135		-129.007	418.978
			0.01974	0.000503		0.1734	0.300172		66.0196	44.1404		203.725	219.708
			0.000433	0.039448		0.335177	0.4		-141.793	-77.2832		112.943	-65.414
			0.015821	0.055216		0.555556	0.688073		-158.348	-26.6165		0.588147	-96.6575
			-0.00689	0.061695		0	0.403226		-15.8211	27.8101		-91.0123	91.9901
			-0.01237	0.049097		0.179662	0		80.0789	-15.6735		136.184	18.456
			-0.02212	0.065251		0.375023	0.123153		-10.9752	-93.9265		182.166	-83.3189
			0.028403	0.036074		0.34618	0.104167		-68.5628	18.2463		-48.6769	94.4902
			0.027757	0.022789		0.285714	0.271739		-35.8852	-140.985		131.289	-130.69
			0.029797	0.025423		0.522876	0.142857		-249.092	77.0839		-261.597	284.715
			0.056534	0.042933		0.483871	0.389636		-11.3082	17.5386		243.399	242.772
			0.082199	0.038176		0.31412	0.322581		-112.521	1.78089		209.927	-6.1266
			0.05478	0.035163		0.225581	0.342732		93.3045	-92.4113		99.9817	72.1993
			0.004648	-0.00226		0.272777	0.187512		19.6637	218.148		289.44	208.592
			0.018188	-0.01371		0.691276	0.365865		9.28835	67.618		65.0486	100.776
			0.034454	0.023299		0.306091	0.295421		-2.03269	188.25		178.782	524.818
			0.052138	0.008041		0.27027	0.517197		-181.35	236.97		-366.095	347.812
			-0.02449	0.019333		0.479962	0.243902		13.3179	58.5314		168.575	41.0403
			0.010056	0.029941		0.61222	0.294118		57.8662	-83.5025		260.68	-104.788
			-0.00381	0.010159		0.584454	0.342877		3.29951	-54.4879		167.046	61.9168
			0.021881	-0.01292		0.276472	0.230787		69.5075	-43.1369		807.321	65.2449
			0.046495	0.006054		0.185185	0.39303		14.1497	-68.6047		-15.3107	203.574
			0.023075	0.031545		0.379759	0.422565		-0.82958	85.008		372.791	283.8
			0.014197	0.021569		0.176824	0.294118		-205.769	480.624		-106.758	797.764
			0.012494	0.004116		0.422565	0.384615		-20.2789	118.708		136.27	467.917
			0.021545	0.033931		0.167616	0.857143		-265.231	-38.9531		-265.516	-4.84543
			0.001668	0.035875		0.382946	0.356662		-265.091	-25.566		22.4357	-0.10056
			0.000759	0.036848		0.30303	0.35926		6.94672	-51.4218		103.973	78.6614
			0.001907	-0.03674		0.30003	0.710833		43.954	85.8736		196.696	653.119
			0.000185	-0.03188		0.225555	0.373436		53.8661	-42.9913		-38.9882	554.613
			-0.00178	-0.03455		0.23076	0.440464		-89.8515	53.3368		-152.942	131.75
			0.01011	-0.00121		0.135135	0		-4.34295	54.2871		-12.3685	68.0123
			0.031889	-0.00551		0.461521	0.31412		-58.6978	109.112		2.62112	47.9629
			0.07776	0.003209		0.558971	0.16129		24.3974	-9.42466		115.112	169.466
			0.011221	-0.01668		0.372717	0.179662		-34.9578	88.4806		-48.6934	190.23
			0.01349	0.024651		0.280348	0.32982		-170.308	-64.7837		-212.915	-78.7213
			0.030402	0.065911		0.272721	0.612182		-18.5788	-4.6548		19.3208	132.855
			0.015816	0.013809		0.38134	0.279663		80.3575	-28.6174		257.024	-100.223
			0.023044	0.014093		0.449438	0.294609		-43.2503	1.6673		2.94976	25.7737
			0.022315	0.029579		0.520201	0		27.8988	-300.257		-98.5343	-105.516
			0.050535	0.004487		0.351896	0.294538		-146.964	-60.7806		-363.452	-121.605
			0.013931	-0.00866		0.326087	0		-54.494	-15.7029		-63.8529	-80.6856
			0.005396	-0.01764		0.538068	0.485791		64.886	39.2603		167.614	127.215
			0.027532	0.029126		0.555556	0.52404		4.89602	36.2448		371.003	58.2472
			0.024432	0.013369		0.25641	0.502765		29.984	-2.43789		95.9428	209.35
			0.036874	0.022972		0.27027	0.309681		142.985	-82.7802		535.686	-171.571
			0.004123	0.031725		0.306091	0.186359		208.015	-38.6438		731.663	10.8371
			0.010753	0.045597		0.326158	0.407958		11.6818			150.912
			0.01716	0.039671		0	0.628239		-96.7901			-148.038
			0.027743	0.012193		0.230769	0.545479		164.699			410.451
			0.025469	0.028888		0.424917	0.487805		83.8539			178.419
			0.029161	0.058567		0.403606	0.34618		-10.7046			253.023
			0.019465	0.03992		0.409836	0.185954		87.3192			230.556
			0.028322	0.02713		0.219523	0		82.3452			426.424
			0.020933	0.033618		0.132749	0.291248		-1.81245			-29.4602
			0.007199	0.034065		0.563889	0.243902		31.7996			124.071
			0.006487	0.047743		0.31412	0		103.4			75.6684
			-0.00019	0.042031		0.315756	0.421556		-58.156			43.2157
			-0.00718	0.035773		0.978155	0.326158		15.2349			266.652
			-0.00245	0.06155		0.402299	0.202675		-107.634			-219.18
			-0.003	0.035801		0.29129	0.359324		-61.8952			126.146
			0.004882	0.025478		0.225581	0.269469		-132.063			-300.095
			0.00823	0.052121		0.304599	0		-55.5335			115.55
			0.014569	0.078932		0.38219	0.371885		79.2277			427.538
			0.015589	0.058034		0.4823	0.505051		-133.524			-102.01
			0.014398	0.05055		0.27027	0.351927		-114.519			-140.032
			0.008524	0.041576		0.132153	0.288434		-126.19			-122.127
			0.008729	0.035567		0.316924	0.285714		-41.5247			-122.596
			0.006837	0.01313		0.27027	0.172906		-77.5869			77.7636
			0.009915	0.032761		0	0.413394		-73.3944			-27.9412
			0.003322	0.00512		0.412371	0.205486		-141.765			-295.185
			0.000799	-0.02548		0	0.416667		44.0881			113.304
			0.001411	-0.00982		0.430108	0.326052		-53.5547			245.885
			-0.00372	-0.00827		0.21978	0.243902		134.411			405.601
			0.003175	-0.01385		0.136677	0.220604		260.109			434.053
			-0.00416	0.002449		0.414766	0.4265		-5.63678			99.3564
			-0.00266	0.003888		0.322581	0.240038		72.5172			290.189
			-0.00569	0.002494		0.389636	0.403551		134.593			312.795
			-0.00225	0.007315		0.208047	0.595238		-94.3234			-117.981
			0.003451	0.015802		0.461553	0.61862		-15.001			157.867
			0.007667	0.015259		0.27027	0.453186		32.1554			157.813
			0.028148	0.01153		0.124486	0.551762		41.6732			146.75
			0.010091	0.010094		0.187512	0.507684		-41.4038			287.196
			0.020293	0.024088		0.247924	0.545554		-77.0907			-210.027
			0.071996	0.013755		0	0.380823		58.7317			476.805
			0.046838	0.013249		0	0.552079		-144.252			79.5964
			0.03149	0.015253		0	0.566038		146.008			423.392
			0.024253	0.010637		0	0.294855
			0.010822	0.016683		0	0.473634
			0.004559	0.014822		0	0.508518
			0.004415	0.013319		0	0.362549
			0.017336	0.026137		0	0.381139
			0.02948	0.023452		0
			0.035054	0.025397		0
			0.086062	0.02296		0
			0.061802	0.023061		0
			0.042589	0.028172		0
			0.082453	0.020246		0
			0.03868	0.018903		0.284333
			0.018065	0.009804		0.163934
			0.017429	0.005593		0.267845
			0.062138	0.01781		0.625
			0.024171	0.023294		0.40911
			0.025726	0.014541		0.43802
			0.032378	0.011656
			-0.00965	0.007679
			-0.01554	0.019022
			-0.00849	0.024211
			-0.01648	0.023381
			-0.00062	0.022207
			0.00397	0.021751
			-0.00408	0.026537
			0.036262	0.035026
			0.022011	0.033719
			0.025619	0.027381
			0.016698	0.021506
			0.021106	0.030231
			0.02331	0.021644
			0.014349	0.016819
			0.046979	0.009626
			0.035304	0.009108
			0.025953	0.033726
			0.009142	0.041971
			0.040686	0.06111
			0.014837	0.034726
			0.026661	0.014984
			0.00704	0.009087
			0.011761	0.030816
			0.016587	0.0442
			0.003969	0.01762
			0.009241	0.013178
			0.016627	0.023719
			0.00899	0.049457
			0.024123	0.023048
			0.010803	0.036336
			0.011333	0.049696
			-0.00593	0.032382
			2.89e-05	0.02069
			-0.00043	0.029805
			0.008042	0.028932
			0.014642	0.049683
			0.022423	0.044466
			0.035239	0.042689
			0.007065	0.023974
			0.005887	0.034893
			0.012645	0.022676
			0.039525	0.028419
			0.055448	0.07017
			-0.00986	0.066887
			-0.0106	0.080558
			-0.01414	0.066757
			-0.00072	0.087437
			0.003376	0.084691
			0.002615	0.08522
			0.011679	0.051173
			-0.00176	0.055557
			0.061581	0.050758
			0.056456	0.040505
			0.063294	0.029989
			0.016784	0.051896
			0.013259	0.01849
			0.025891	-0.00025
			0.023255	0.011701
			0.021739	0.016105
			0.00082	0.020452
			0.002517	0.035078
			0.003807	0.014022
			0.038822	0.02584
			0.018172	0.030191
			0.040255	0.035101
			0.037131	0.033175
			0.040196	0.014728
			0.054064	0.054393
			0.038217	0.044365
			0.048844	-0.0036
			0.058021	0.001824
			0.073707	0.00511
			0.070904	0.014225
			0.05204	0.028084
			0.055882	0.024337
			0.075511	0.010591
			0.055383	0.023301
			0.071063	0.015932
			0.046493	0.022242
			0.052545	0.018135
			0.031217	0.016478
			0.014218	0.006274
			0.019767	0.006627
			0.058755	0.023337
			0.026365	0.015117
			0.050989	0.01909
			0.035523	0.019423
			0.024994	0.023018
			0.030847	0.006748
			0.050503	0.004437
			0.029858	0.016911
			0.076515	0.011019
			0.040492	0.01024
			0.051444	0.020558
			0.025834	0.018081
			0.043804	0.019542
			-0.00917	0.019205
			0.040223	0.017614
			0.046214	0.022498
			0.034694	0.03421
			0.004115	0.024857
			-0.00674	0.027225
			0.010108	0.020489
			0.003099	0.034755
			-0.00126	0.029341
			0.030153	0.036494
			0.033246	0.037204
			0.083193	0.029763
			0.029966	0.025537
			0.051895	0.025161
			0.03421	0.018268
			0.047019	0.021035
			0.060501	0.035154
			0.082548	0.011788
			0.063957	0.01119
			0.043445	0.01404
			0.025681	0.013081
			0.023478	0.002447
			0.019531	-0.00173
			0.035914	0.002352
			0.019566	0.044133
			0.005044	0.036152
			0.001523	0.019461
			0.019867	0.005943
			0.051544	0.003291
			0.033724	-0.0095
			0.030395	-0.00859
			0.05123	-0.00699
			0.010313	0.047955
			0.00873	0.060251
			0.020975	0.024475
			0.011276	0.019962
			0.015147	0.012743
			-0.00391	0.037795
			-2e-05	0.044537
			0.015919	0.023818
			0.031486	0.046415
			0.000854	0.036037
			-0.00599	0.051688
			0.029656	0.030784
			0.076053	0.04938
			0.067266	0.01979
			0.02516	0.008142
			0.032551	0.010304
			0.029076	0.00813
			-0.01214	0.021687
			-0.0217	0.039423
			-0.02195	0.024811
			-0.02237	0.035929
			-0.01215	0.044822
			-0.03137	0.021487
			-0.03594	0.026495
			-0.03115	0.016334
				0.018636
				0.013843
				0.041434
				0.031526
				0.015751
				0.01365
				0.019951
				0.017614
				0.038216
				0.015062
				0.049083
				0.039376
				0.049163
				0.043567
				0.071513
				0.087902
				0.087663
				0.085322
				0.044897
				-0.02568
				-0.02155
				-0.0193
				-0.02254
				-0.02689
				-0.01444
				0.000126
				-0.00091
				0.012646
				0.018725
				0.052557
				0.053355
				0.109785
				0.059916
				0.059619
				0.047996
				0.02957
				0.034607
				0.037113
				0.051624
				0.050888
				0.020809
				0.048812
				0.039587
				0.045633
				0.012534
				-0.00787
				-0.0177
				0.014497
				0.013447
				0.028401
				0.035887
				0.034134
				0.047525
				0.038479
				0.024089
				0.01914
				-0.00664
				-0.00201
				0.008189
				0.024195
				-0.00326
				-0.01948
				0.008949
				0.005186
				-0.01092
				-0.00639
				0.021649
				-0.01209
				0.001025
				0.004511
				0.01637
				0.002017
				-0.0048
				-0.00244
				-0.00477
				-0.00172
				-0.00385
				0.017583
				0.018488
				0.006767
				0.005296
				0.014406
				0.012999
				0.023331
				0.010096
				0.011988
				0.018197
				0.018321
				0.015317
				0.015819
				0.02192
				0.019913
				0.009173
				0.008579
				0.010554
				0.010212
				0.005503
				0.008612
				0.011059
				0.012456
				0.021173
				0.012283
				0.004894
				0.055989
				0.032868
				0.043075
				0.049683
				0.075557
				0.090868
				0.081909
				0.056544
				0.078244
				0.053147
				0.054479
				0.025344
				0.0223
				0.03902
				0.040881
				0.02797
				0.023068
				0.014143
				0.014168
				0.019193
				0.01513
				0.050684
				0.027485
				0.060422
				0.056367
				0.06826
				0.065417
				0.052263
				0.043754
				0.057289
				0.040283
				0.079057
				-0.00331
				-0.0104
				-0.0143
				0.00388
				0.003669
				0.005554
				-0.00351
				0.032993
				0.004552
				0.038421
				0.020401

## Sheet: Figure 2
Figure 2b
	WT Saline														WT Ketamine														KO Saline														KO Ketamine
BASE	6	12	6	10	12	10	4	10	7	17	6	22	12	16	15	14	4	7	9	10	5	24	8	1	6	13	18		41	27	43	13	13	11	18	20	6	35	61				20	23	13	54	67	23	28
1 HOUR	12	3	7	3	11	8	4	1	4	15	2	8	8	15	8	7	6	3	5	12	7	17	11	4	11	8	8		63	24	61	39	18	49	41	21	26	27	25				17	4	10	17	12	12	7
1 DAY	16	1	9	5	6	10	8	10	2	19	6	10	10	26	5	6	11	4	8	8	12	19	3	11	14	13	10		65	20	66	18	28	7	43	34	12	45	39				21	13	9	15	23	9	34
3 DAY	12	5	8	4	8	15	18	7	6	19	10	7	5	6	8	11	11	9	17	13	11	25	7	2	13	13	4		42	59	31	43	35	16	33	27	5	23	21				29	11	5	20	50	13	54
7 DAY	22	6	16	9	24	13	9	21	7	16	14	21	38	16	18	17	7	20	14	16	23	14	13	7	17	15	19		31	25	24	13	42	27	22	21	7	36	62				27	9	31	11	40	34	19
Figures 2c and 2d
	WT Sal														WT Ket														KO Saline														KO Ketamine
BASE	0	0	0	0	0	0	0	0	0	0	0	0	0	0	0	0	0	0	0	0	0	0	0	0	0	0	0		0	0	0	0	0	0	0	0	0	0	0				0	0	0	0	0	0	0
1 HOUR	6	-9	1	-7	-1	-2	0	-9	-3	-2	-4	-14	-4	-1	-7	-7	2	-4	-4	2	2	-7	3	3	5	-5	-10		22	-3	18	26	5	38	23	1	20	-8	-36				-3	-19	-3	-37	-55	-11	-21
1 DAY	10	-11	3	-5	-6	0	4	0	-5	2	0	-12	-2	10	-10	-8	7	-3	-1	-2	7	-5	-5	10	8	0	-8		24	-7	23	5	15	-4	25	14	6	10	-22				1	-10	-4	-39	-44	-14	6
3 DAY	6	-7	2	-6	-4	5	14	-3	-1	2	4	-15	-7	-10	-7	-3	7	2	8	3	6	1	-1	1	7	0	-14		1	32	-12	30	22	5	15	7	-1	-12	-40				9	-12	-8	-34	-17	-10	26
7 DAY	16	-6	10	-1	12	3	5	11	0	-1	8	-1	26	0	3	3	3	13	5	6	18	-10	5	6	11	2	1		-10	-2	-19	0	29	16	4	1	1	1	1				7	-14	18	-43	-27	11	-9
Figure 2e
	Saline KO														Ketamine KO														Saline WT														Ketamine WT
BASE	173.36	94.56	37.76	44.56	41.52	85.2	42.44	23.84	12.2	69.16	136.48				68.8	43.08	190.52	43.64	76.52	30.72	55.52	322.12	54.56	254.4	96.64	34.32			13.48	11.72	15.04	11	23.4	5.48	26.48	22.88	14.6	10.04	18.92	48.04	18.76	17.92	19	13.68	22.36	15.48	5.28	15.12	16
1 HOUR	297.72	185.96	92.24	34.52	53.28	83.84	112.16	86.28	34.04	106.8	49.88				43	54.84	175.52	76.84	9	23.12	73.56	97.2	36.96	20.6	33.48	14.44			15.64	11.16	5.28	6.28	27.72	7.72	14.68	38.08	27.12	13	31.16	17.84	10.88	72.28	30.72	18.44	27.64	14.24	11.16	18.56	47.88
1 DAY	261.6	335.48	88.24	83.16	69.6	136.4	51.68	27.24	16.84	88.4	82.28				69.72	17.64	74.56	33.28	134.56	17.76	60.28	123.08	101.96	162.84	107.2	3.16			19.12	21.48	14.28	6.4	27.96	5.08	9.04	22.2	25.92	9.96	43.28	8.4	14.76	68.88	16.44	20.92	35.6	5.96	24.8	27.92	19.04
3 DAY	160.92	79.52	141.24	126.04	57.84	96.72	126.4	32.52	11.4	49.76	77.92				32.92	19.36	74.96	36.44	136.28	26.44	62.36	298.8	86.48	121.6	80.08	10.6			17.36	36.16	19.72	12.88	46.88	12.4	6.36	22.84	24.12	5.96	38.12	10.64	11.32	27.64	21.04	24.44	29.96	10.48	1.28	31.56	18.92
7 DAY	104.8	26.48	37.92	103.2	43.52	60.96	53.28	42.56	10.36	131.44	264.48				40	121.68	124.28	70.44	69.12	47.24	118.32	375.24	55.96	260.88	89.6	6.84			23.24	18.16	35.96	15	33.28	20.52	6.72	25.64	48.12	18.76	51.64	35.96	33.04	54.88	26.6	61.96	22.2	24	13.96	22.32	41.28
Figure 2f and 2g
	Saline KO														Ketamine KO														Saline WT														Ketamine WT
BASE	0	0	0	0	0	0	0	0	0	0	0				0	0	0	0	0	0	0	0	0	0	0	0			0	0	0	0	0	0	0	0	0	0	0	0	0	0	0	0	0	0	0	0	0
1 HOUR	124.36	91.4	54.48	-10.04	11.76	-1.36	69.72	62.44	21.84	37.64	-86.6				-25.8	11.76	-15	33.2	-67.52	-7.6	18.04	-224.92	-17.6	-233.8	-63.16	-19.88			2.16	-0.56	-9.76	-4.72	4.32	2.24	-11.8	15.2	12.52	2.96	12.24	-30.2	-7.88	54.36	11.72	4.76	5.28	-1.24	5.88	3.44	31.88
1 DAY	88.24	240.92	50.48	38.6	28.08	51.2	9.24	3.4	4.64	19.24	-54.2				0.92	-25.44	-115.96	-10.36	58.04	-12.96	4.76	-199.04	47.4	-91.56	10.56	-31.16			5.64	9.76	-0.76	-4.6	4.56	-0.4	-17.44	-0.68	11.32	-0.08	24.36	-39.64	-4	50.96	-2.56	7.24	13.24	-9.52	19.52	12.8	3.04
3 DAY	-12.44	-15.04	103.48	81.48	16.32	11.52	83.96	8.68	-0.8	-19.4	-58.56				-35.88	-23.72	-115.56	-7.2	59.76	-4.28	6.84	-23.32	31.92	-132.8	-16.56	-23.72			3.88	24.44	4.68	1.88	23.48	6.92	-20.12	-0.04	9.52	-4.08	19.2	-37.4	-7.44	9.72	2.04	10.76	7.6	-5	-4	16.44	2.92
7 DAY	-68.56	-68.08	0.16	58.64	2	-24.24	10.84	18.72	-1.84	62.28	128				-28.8	78.6	-66.24	26.8	-7.4	16.52	62.8	53.12	1.4	6.48	-7.04	-27.48			9.76	6.44	20.92	4	9.88	15.04	-19.76	2.76	33.52	8.72	32.72	-12.08	14.28	36.96	7.6	48.28	-0.16	8.52	8.68	7.2	25.28
[truncated: 6 more columns]

## Sheet: Figure 3 and 4
Figure 3b			*Peri-event time histograms are generated in Matlab, please contact corresponding author for code
WT	KO
0	-0.56
0.23	-0.69
-0.09	-0.13
0.24	-0.1
0.04	-0.47
0.18	-0.25
0.26	0.03
-0.14	-1
-0.26	-0.26
0.15	0.33
0.04	-0.48
0.23	-0.11
-0.05	-0.71
0.31	-0.33
-0.07	-0.36
0.37
Figure 3c	WT
Saline	0.306748	0.409836	0.200803	0.384615	0.174825	0.378788	0.543478	0.25	0.29129	0.327869	0.22899	0.37037	0.27027	0.20982	0	0.327869	0.265463	0.434877	0.53569	0.615385	0.617284	0.265463	0.351927	0.355745	0.52404	0.329707	0.30931	0	0	0.303053	0.329707	0.33456	0.48585	0.169967	0.31746	0.202716	0.342818	0.443328	0.265463	0.17963	0.202252	0	0.352941	0.187512	0.495868	0.45683	0.225581	0.350181	0.16952
Ketamine	0.164474	0	0.412088	0.135135	0.180505	0.333333	0.170648	0	0.257732	0.127113	0.659413	0.319081	0.424043	0.428541	0.29129	0.201329	0.26202	0.243902	0.373832	0.285714	0.456256	0.194818	0	0.47619	0.336134	0.566011	0.728774	0.47619	0.279057	0.576868	0.302024	0.20982	0.504159	0.454545	0	0.163934	0.294204	0.294118	0.306748	0	0.302024	0.491763	0.45798	0.640547	0.468713	0.44613	0.393468	0.387072	0.692361
Figure 3d
Summary	WT			KO
Saline	0.01935	0.02333	149	0.01298	0.02791	243
Ketamine	0.01898	0.01815	176	0.02964	0.02587	109
Individual Values
WT saline	0.080225	0.046466	0.037878	0.046934	0.058503	0.069486	0.068379	0.046585	0.020169	0.026203	-0.02635	0.057038	0.047371	0.056304	0.000233	0.000938	0.005024	0.006921	0.017217	0.00039	0.036878	0.051698	0.011996	-0.02029	-0.01821	-0.00321	-0.00977	0.000217	0.002689	-0.00374	-0.00518	0.051663	0.035483	0.004103	0.006463	0.00642	0.011954	0.011222	0.005865	-0.00089	0.003771	0.001998	0.001737	0.013921	0.016056	0.021905	0.023632	0.008129	-0.00093
WT Ketamine	0.102603	0.041717	0.062723	0.059837	0.0053	0.013201	-0.00282	0.038805	0.025602	0.022955	-0.00465	-0.00433	-0.01866	-0.02147	-0.02785	0.015608	0.023591	0.020524	0.025206	0.028113	0.024821	0.02621	0.015825	0.030166	0.023999	0.022717	0.018027	0.038393	0.048003	0.017447	0.020926	0.011445	0.015031	0.007209	0.02567	0.020728	0.038226	0.030065	0.025204	0.030903	0.023384	-0.00684	-0.00392	-0.01339	-0.00292	0.034483	0.016428	0.029262	0.044673
KO Saline	0.023134	0.017228	0.024308	0.058834	0.017598	0.025506	0.030082	0.050883	0.101795	0.080859	0.069482	0.069751	0.019257	0.041001	0.04531	0.035207	0.017849	0.013764	0.009444	0.023457	0.023009	0.031043	-0.02085	-0.03097	0.021119	-0.05076	-0.05379	-0.02344	-0.04137	-0.03017	-0.00892	-0.05351	-0.0127	-0.02134	0.005615	0.006112	-0.01227	-0.00288	-0.01292	0.000692	0.002526	0.003955	0.021804	0.09958	0.054808	0.084094	0.006495	0.004147	0.005324
KO ketamine	0.047789	0.072446	0.030054	0.035138	0.064503	0.031044	-0.01005	0.06449	-0.02088	-0.02361	-0.02398	0.031729	0.036701	0.036587	0.028415	0.024818	0.023728	0.020288	-0.03102	-0.00644	-0.01634	0.003948	0.030287	0.016213	0.031825	0.03618	0.02648	0.024495	0.020432	0.015856	0.028913	0.028297	0.027139	0.019881	0.038062	0.019331	0.027557	0.02306	0.022147	0.01717	0.03295	0.018809	0.029569	0.025238	0.029004	0.029429	0.023449	0.010912	0.013522
Figure 3e
	Responders
Saline	0.023134	0.017229	0.024309	0.058834	0.017598	0.025506	0.030082	0.050883	0.101796	0.08086	0.069482	0.069752	0.019257	0.041001	0.045311	0.035208	0.017849	0.013764	0.009444	0.023457	0.023009	0.031043	-0.02085	-0.03097	0.02112	-0.05076	-0.05379	-0.02344	-0.04137	-0.03017	-0.00892	-0.05351	-0.0127	-0.02134	0.005614	0.006111	-0.01227	-0.00288	-0.01292	0.000691	0.002525	0.003955	0.021804	0.099581	0.05481	0.084095	0.006496	0.004148	0.005324
Ketamine	0.047789	0.072446	0.030052	0.035137	0.064501	0.031043	-0.01005	0.064492	-0.02088	-0.02361	-0.02398	0.031729	0.036701	0.036587	0.028415	0.024818	0.023728	0.020288	-0.03102	-0.00644	-0.01634	0.003947	0.030286	0.016212	0.031824	0.036178	0.026478	0.024494	0.02043	0.015855	0.028911	0.028296	0.027138	0.019879	0.03806	0.019329	0.027555	0.023058	0.022145	0.017169	0.032948	0.018807	0.029567	0.025237	0.029002	0.029427	0.023447	0.010911	0.013521
Figure 4c
	WT
Saline	50.6971	76.3325	-21.8745	95.4335	27.1761	-150.17	-143.26	-26.757	-52.1749	-117.702	-161.935	-270.083	-194.752	-95.2775	-56.4299	-99.2058	3.0036	35.2414	128.568	99.6044	-2.99582	52.2921	77.7141	-65.5935	-174.724	-229.221	6.87271	-36.0099	-25.4146	34.1424	123.215	-179.702	-69.163	-67.7582	-137.489	61.1692	-62.9768	-0.05783	-157.444	75.7962	6.13907	9.42691	5.46188	4.58057	-32.767	-84.7761	-71.5806	-104.736	-35.5713
Ketamine	-107.859	-24.092	-143.108	-130.793	-101.656	-87.3999	-60.5633	-104.816	-15.3748	-212.147	33.2658	-77.0448	-57.4525	-6.28802	13.6642	16.0666	-109.455	-58.4329	-162.175	7.19105	-29.3573	28.4738	148.237	-46.6843	228.126	9.58149	78.1425	-76.1029	138.52	128.498	16.2645	15.0671	-65.732	1.78855	-32.9255	-26.1916	-5.43518	-11.8354	-23.8124	19.4588	-40.4721	27.6453	47.5264	-41.9415	-129.317	-116.641	-7.10717	21.1974	-10.1698
Figure 4f
	WT
Saline	405.78	76.5412	-11.0231	460.714	150.735	-176.462	-4.1117	127.975	140.062	-242.944	173.934	60.6838	-199.082	157.493	239.023	130.008	176.166	265.14	275.487	305.104	-185.458	127.225	428.499	-23.4797	-155.978	-685.083	75.2784	-151.916	63.6115	206.647	259.92	173.177	112.614	255.646	-331.498	114.634	-261.548	257.254	149.377	296.5	545.207	-41.4817	158.734	119.267	144.032	-42.3016	-118.218	-85.7754	645.746
Ketamine	59.9089	384.821	-373.277	-217.932	157.423	-147.818	-119.736	-207.872	127.229	-512.027	207.326	-187.115	-12.4197	-56.1364	284.617	20.3307	396.869	-83.9483	-218.24	414.975	141.924	116.451	649.225	-161.479	595.854	270.652	239.291	94.9444	395.263	721.163	84.892	547.648	-43.2433	-10.0242	20.2782	375.499	72.9652	-94.071	-84.8024	167.306	465.663	194.433	500.605	259.058	141.852	47.3857	106.859	-160.24	240.35
[truncated: 218 more columns]

## Sheet: Figure 5
Figure 4b		0 = no grooming occurred in that second					1 = grooming occurred in that second
	WT-NpHR mice								WT-eYFP mice
Seconds	NpHR	NpHR	NpHR	NpHR	NpHR	NpHR	NpHR	NpHR	eYFP	eYFP	eYFP	eYFP	eYFP	eYFP	eYFP	eYFP
0	0	0	0	0	0	0	0	0	0	0	0	0	0	0	0	0
1	0	0	0	0	0	0	0	0	0	0	0	0	0	0	0	0
2	0	0	0	0	0	0	0	0	0	0	0	0	0	0	0	0
3	0	0	0	0	0	0	0	0	0	0	0	0	0	1	0	0
4	0	0	0	0	0	0	0	0	0	0	0	0	0	1	0	0
5	0	0	0	0	0	0	0	0	0	0	0	0	0	1	0	0
6	0	0	0	0	0	0	1	0	0	0	0	0	0	1	0	0
7	0	0	0	0	0	0	1	0	0	0	0	0	0	1	0	0
8	0	0	0	0	0	0	1	0	0	0	0	0	0	1	0	0
9	0	0	0	0	0	0	0	0	0	0	0	0	0	1	0	0
10	0	0	0	0	0	0	0	0	0	0	0	0	1	1	0	0
11	0	0	0	0	0	0	0	0	0	0	0	0	0	0	0	0
12	0	0	0	0	0	0	0	0	0	0	0	0	0	0	0	1
13	0	0	0	0	0	0	0	1	1	0	0	0	0	0	0	1
14	0	0	0	0	0	0	0	1	1	0	0	0	0	0	0	1
15	0	0	0	0	0	0	0	1	1	0	0	0	0	0	0	1
16	1	0	0	0	0	0	0	1	1	0	0	0	0	0	0	1
17	1	0	0	0	0	0	0	1	0	0	0	0	0	0	0	1
18	1	0	0	0	0	0	0	1	0	0	0	0	0	0	0	0
19	1	0	0	0	0	0	0	1	0	0	0	0	0	0	0	0
20	1	0	0	0	0	0	0	1	0	0	1	0	0	0	0	0
21	0	0	0	0	0	0	0	1	0	0	1	0	0	0	0	0
22	0	0	0	0	0	0	0	1	0	0	1	0	0	0	0	0
23	0	0	0	0	0	0	0	0	0	0	1	0	0	0	0	0
24	0	0	0	0	0	0	0	0	0	0	1	0	0	0	0	0
25	0	0	0	1	0	0	0	0	0	0	1	0	0	0	0	0
26	0	0	0	1	0	0	0	0	0	0	1	0	0	0	0	0
27	0	0	0	1	0	0	0	0	0	0	1	0	0	0	0	0
28	0	0	1	1	0	0	0	0	0	0	0	0	0	0	0	0
29	0	0	1	1	0	0	0	0	0	0	0	0	0	0	0	0
30	0	0	1	1	1	0	0	0	0	0	0	0	0	0	0	0
31	0	0	1	1	1	0	0	0	0	0	0	0	0	0	0	0
32	0	0	1	0	0	0	0	0	0	0	0	0	0	0	0	0
33	0	0	1	0	0	0	0	0	0	0	0	0	0	0	0	0
34	0	0	1	0	0	0	0	0	0	0	1	0	0	0	0	0
35	0	0	1	0	0	0	0	0	0	0	1	0	0	0	0	0
36	0	0	1	0	0	0	0	0	0	0	1	0	0	0	0	0
37	0	0	1	0	0	0	0	0	0	0	1	1	0	0	0	0
38	0	0	0	0	0	0	0	0	0	0	1	1	0	0	0	0
39	0	0	1	0	0	0	0	0	0	0	1	1	0	0	0	0
40	0	1	1	0	0	0	0	0	0	0	0	1	0	0	0	0
41	0	1	0	0	0	0	0	0	0	0	0	1	0	0	0	0
42	0	1	0	0	0	0	0	0	0	0	0	1	0	0	0	0
43	0	1	0	0	0	0	0	0	0	0	0	1	0	0	0	0
44	0	1	0	0	0	0	1	0	0	0	0	1	0	0	0	0
45	0	1	0	0	0	0	1	0	0	0	0	0	0	0	0	0
46	0	1	0	0	0	0	1	0	0	0	0	0	0	0	0	0
47	0	1	0	0	0	0	1	0	0	0	0	0	0	0	0	0
48	0	0	0	0	0	0	0	0	0	0	0	0	0	0	0	0
49	0	0	0	0	0	0	0	0	0	0	0	0	0	0	0	0
50	0	0	0	0	0	0	0	0	0	0	0	0	0	0	0	0
51	0	0	0	0	0	0	0	0	0	0	0	0	0	0	0	0
52	0	1	0	0	0	0	0	0	0	0	1	0	0	0	0	0
53	0	1	0	0	0	0	0	0	0	0	1	0	0	0	1	0
54	0	1	0	0	0	0	0	0	0	0	1	0	0	0	1	0
55	0	0	0	0	0	0	0	0	0	0	0	0	0	0	0	0
56	0	0	0	0	0	0	0	0	0	0	0	0	0	0	0	0
57	0	0	0	0	0	0	0	0	0	0	0	0	0	0	0	0
58	0	0	0	0	0	0	0	0	0	0	0	0	0	0	0	0
59	0	0	0	0	0	0	0	0	0	0	0	0	0	0	0	0
60	0	0	0	0	0	0	0	0	0	0	0	0	0	0	0	0
61	0	0	0	0	0	0	0	0	0	0	0	0	0	0	0	0
62	0	0	0	0	0	0	0	0	0	0	0	0	0	0	0	0
63	0	0	0	0	0	0	0	0	0	0	0	0	0	0	0	0
64	0	0	0	0	0	0	0	0	0	0	0	0	0	0	0	0
65	0	0	0	0	0	0	0	0	0	0	0	0	0	0	0	0
66	0	0	0	0	0	0	0	0	0	0	0	0	0	0	0	0
67	0	0	0	0	0	0	0	0	0	0	0	0	0	0	0	0
68	0	0	0	0	0	0	0	0	0	0	0	0	0	0	0	0
69	0	0	0	0	0	0	0	0	0	0	0	0	0	0	0	0
70	0	0	0	0	0	0	0	0	0	0	0	0	0	0	0	0
71	0	0	0	0	0	0	0	0	0	0	0	0	0	0	0	0
72	0	0	0	0	0	0	0	0	0	0	0	0	0	0	0	0
73	0	0	0	0	0	0	0	0	0	0	0	0	0	0	0	0
74	0	0	0	0	0	0	0	0	0	0	0	0	0	0	0	0
75	0	0	0	0	0	0	0	0	0	0	0	0	0	0	0	0
76	0	0	0	0	0	0	0	0	0	0	0	0	0	0	0	0
77	0	0	0	0	0	0	0	0	0	0	0	0	0	0	0	0
78	0	0	0	0	0	0	0	0	0	0	0	0	0	0	0	0
79	0	0	0	0	0	0	0	0	0	0	0	0	0	0	0	0
80	0	0	0	0	0	0	0	0	0	0	0	0	0	0	0	0
81	0	0	0	0	0	0	0	0	0	0	0	0	0	0	0	0
82	0	0	0	0	0	0	0	0	0	0	0	0	0	0	0	0
83	0	0	0	0	0	0	0	0	0	0	0	0	0	0	0	0
84	0	0	0	0	0	0	0	0	0	0	0	0	0	0	0	0
85	0	0	0	0	0	0	0	0	0	0	0	0	0	0	0	0
86	0	0	0	0	0	0	0	0	0	0	0	0	0	0	0	0
87	0	0	0	0	0	0	0	0	0	0	0	0	0	0	0	0
88	0	0	0	0	0	0	0	0	0	0	0	0	0	0	0	0
89	0	0	0	0	0	0	0	0	0	0	0	0	0	0	0	0
90	0	0	0	0	0	0	0	0	0	0	0	0	0	0	0	0
91	0	0	0	0	0	0	0	0	0	0	0	0	0	0	0	0
92	0	0	0	0	0	0	0	0	0	0	0	0	0	0	0	0
93	0	0	0	0	1	0	0	0	0	0	0	0	0	0	0	0
94	0	0	0	0	1	0	0	0	0	0	0	0	0	0	0	0
95	0	0	0	0	1	0	0	0	0	0	0	0	0	0	0	0
96	0	0	0	0	0	0	0	0	0	0	0	0	0	0	0	0
97	0	0	0	0	0	0	0	0	0	0	0	0	0	0	0	0
98	0	0	0	0	0	0	0	0	0	0	0	0	0	0	0	0
99	0	0	0	0	0	0	0	0	0	0	0	0	0	0	0	0
100	0	0	0	0	0	0	0	0	0	0	0	0	0	0	0	0
101	0	0	0	0	1	0	0	0	0	0	0	0	0	0	0	0
102	0	0	0	0	1	0	0	0	0	0	0	0	0	0	0	0
103	0	0	0	0	1	0	0	0	0	0	0	0	0	0	0	0
104	0	0	0	0	1	0	0	0	0	0	0	0	0	0	0	0
105	0	0	0	0	1	0	0	0	0	0	0	0	0	0	0	0
106	0	0	0	0	1	0	0	0	0	0	0	0	0	0	0	0
107	0	0	0	0	1	0	0	0	0	0	0	0	0	0	0	0
108	0	0	0	0	1	0	0	0	0	0	0	0	0	0	0	0
109	0	0	0	0	1	0	0	0	0	0	0	0	0	0	0	0
110	0	0	0	0	1	0	0	0	0	0	0	0	0	0	0	0
111	0	0	0	0	1	0	0	0	0	0	0	0	0	0	0	0
112	0	0	0	0	0	0	0	0	0	0	0	0	0	0	0	0
113	0	0	0	0	0	0	0	0	0	0	0	0	0	0	0	0
114	0	0	0	0	0	0	0	0	0	0	0	0	0	0	0	0
115	0	0	0	0	1	0	1	0	0	0	0	0	0	0	0	0
116	0	0	0	0	1	0	1	0	0	0	0	0	0	0	0	0
117	0	0	0	0	1	0	0	0	0	0	0	0	0	0	0	0
118	0	0	0	0	1	0	0	0	0	1	0	0	0	0	0	0
119	0	0	0	0	1	0	0	0	0	1	0	0	0	0	0	0
120	0	0	0	0	1	0	0	0	0	1	0	0	0	0	0	0
121	0	0	0	0	1	0	0	0	0	1	0	0	0	0	0	0
122	0	0	0	0	0	0	0	0	0	1	0	0	0	0	0	0
123	0	0	0	0	0	0	0	0	0	1	0	0	0	0	0	0
124	0	0	0	0	0	0	0	0	0	1	0	0	0	0	0	0
125	0	0	0	0	0	0	0	0	0	1	0	0	0	0	1	0
126	0	0	0	0	0	1	0	0	0	1	0	0	0	0	1	0
127	0	0	0	0	0	1	0	0	0	1	0	0	0	0	1	0
128	0	0	0	0	0	1	0	0	0	1	0	0	0	0	0	0
129	0	0	0	0	0	1	0	0	0	0	0	0	0	0	0	0
130	0	0	0	0	0	1	0	0	0	0	0	0	0	0	0	0
131	0	0	0	0	0	1	0	0	0	1	0	0	0	0	0	0
132	0	0	0	0	0	1	0	0	0	1	0	0	0	0	0	0
133	0	0	0	0	0	1	0	0	0	0	0	0	0	0	0	0
134	0	0	0	0	0	1	0	0	0	0	0	0	0	0	0	0
135	0	0	0	0	0	1	1	0	0	0	0	0	0	0	0	0
136	0	0	0	0	0	1	1	0	0	0	0	0	0	0	0	0
137	0	0	0	0	0	0	1	0	0	0	0	0	0	0	0	0
138	0	0	0	0	0	0	1	0	0	0	0	0	0	0	0	0
139	0	0	0	0	0	0	1	0	0	0	0	0	0	0	0	0
140	0	0	0	0	0	0	1	0	0	0	0	0	0	0	0	0
141	0	0	0	0	0	0	1	0	0	0	0	0	0	0	0	0
142	0	0	0	0	0	0	1	0	1	0	0	0	0	0	0	0
143	0	0	0	0	0	0	0	0	1	0	0	0	0	0	0	0
144	0	0	0	0	0	0	0	0	1	0	0	0	0	0	0	0
145	0	0	0	0	0	0	0	0	1	0	0	0	0	0	0	0
146	0	0	0	0	0	0	0	0	1	0	0	0	0	0	0	0
147	0	0	0	0	0	0	0	0	1	0	0	0	0	0	0	0
148	0	1	0	0	0	0	0	0	1	0	0	0	0	0	0	0
149	0	1	0	0	0	0	0	0	1	0	0	0	0	0	0	0
150	0	0	0	0	0	0	0	0	1	0	0	0	0	0	0	0
151	0	0	0	0	0	0	0	0	1	0	0	0	0	0	0	0
152	0	0	0	0	0	0	1	0	1	0	0	0	0	0	0	0
153	0	0	0	0	0	0	1	0	0	0	0	0	0	0	0	0
154	0	0	0	0	0	0	1	0	0	0	0	0	0	0	0	0
155	0	0	0	0	0	0	1	0	0	0	0	0	0	0	0	0
156	0	0	0	0	0	0	1	0	0	0	0	0	0	0	0	0
157	0	0	0	0	0	0	1	0	0	0	0	0	0	0	0	0
158	0	0	0	0	0	0	1	1	0	0	0	0	0	0	0	0
159	0	0	0	0	0	0	0	1	0	0	0	0	0	0	0	0
160	0	0	0	0	0	0	1	1	0	0	0	0	0	0	0	0
161	0	0	0	0	0	0	1	1	0	0	0	0	0	0	0	0
162	0	0	0	0	0	0	1	1	0	0	0	0	0	0	0	0
163	0	0	0	0	0	0	1	1	0	0	0	0	0	0	0	0
164	0	0	0	0	0	0	1	1	0	0	0	0	0	0	0	0
165	0	0	0	0	0	0	1	1	0	0	0	0	0	0	0	0
166	0	0	0	0	0	0	1	1	0	0	0	0	0	0	0	0
167	0	0	0	0	0	0	1	1	0	0	0	0	0	0	0	0
168	0	0	0	0	0	0	0	1	0	0	0	0	0	0	0	0
169	0	0	0	0	0	0	0	1	0	0	0	0	0	0	0	0
170	1	0	0	0	0	0	0	1	0	0	0	0	0	0	0	0
171	1	0	0	0	0	0	0	1	0	0	0	0	0	0	0	0
172	1	0	0	0	0	0	0	1	0	0	0	0	0	0	0	0
173	1	0	0	0	0	0	0	1	0	0	0	1	0	0	0	0
174	1	0	0	0	0	0	0	0	0	0	0	1	0	0	0	0
175	0	0	0	0	0	0	0	0	0	0	0	1	0	0	0	0
176	0	0	0	0	0	0	0	0	0	0	0	1	0	0	0	0
177	0	0	0	0	0	0	0	0	0	0	0	0	0	0	0	0
178	0	0	0	0	0	0	0	0	0	0	0	0	0	0	0	0
179	1	0	0	0	0	0	0	0	0	0	0	0	0	0	0	0
180	1	0	1	0	0	0	0	0	0	0	0	0	0	0	0	0
181	0	1	1	0	0	0	0	0	0	0	0	0	0	0	0	0
182	0	1	1	0	0	0	0	0	0	0	0	0	0	0	0	0
183	0	1	1	0	0	0	0	0	0	0	0	0	0	0	0	0
184	0	1	1	0	0	0	0	0	0	0	0	0	0	0	0	0
185	0	1	1	0	0	0	0	0	0	0	0	0	0	0	0	0
186	0	1	1	0	0	0	0	0	0	0	0	0	0	0	0	0
187	0	1	1	0	0	0	0	0	0	0	0	0	0	0	0	0
188	0	0	0	0	0	0	0	0	0	0	0	0	0	0	0	0
189	0	0	1	0	0	0	0	0	0	0	0	0	0	0	0	0
190	0	0	1	0	0	0	0	0	0	0	0	0	0	0	0	0
191	0	1	0	0	0	0	0	0	0	0	0	0	0	0	0	0
192	0	1	1	0	0	0	0	0	0	0	0	1	0	0	0	0
193	0	1	0	0	0	0	0	0	0	0	0	1	0	0	0	0
194	0	1	0	0	0	0	0	0	0	0	0	0	0	0	0	0
195	0	1	0	0	0	0	0	0	0	0	0	0	0	0	0	0
196	0	0	0	0	0	0	0	0	0	0	0	0	0	0	0	1
197	0	0	0	0	0	0	0	0	0	0	0	0	0	0	0	1
198	0	0	0	0	0	0	0	0	0	0	0	0	0	0	0	1
199	0	0	0	0	0	0	0	0	0	0	0	0	0	0	0	1
200	0	0	0	0	0	0	0	0	0	0	0	0	0	0	0	1
201	0	0	0	0	0	0	0	0	0	0	0	0	0	0	0	1
202	0	0	1	0	0	0	0	0	0	0	0	0	0	0	0	1
203	0	0	1	0	0	0	0	0	0	0	0	0	0	0	0	1
204	0	0	0	0	0	0	0	0	0	0	0	0	0	0	0	1
205	0	0	0	0	0	0	0	0	0	0	0	0	0	0	0	1
206	0	0	0	0	0	0	0	0	0	0	0	0	0	0	0	1
207	0	0	0	0	0	0	0	0	0	0	0	0	0	0	0	1
208	0	0	0	0	0	0	0	0	0	0	0	0	0	0	0	1
209	0	0	0	0	0	0	0	0	0	0	0	0	0	0	0	1
210	0	0	0	1	0	0	0	0	0	0	0	1	0	0	0	1
211	0	0	0	1	0	0	0	0	0	0	0	1	0	0	0	1
212	0	0	0	1	0	0	0	0	0	0	0	1	0	0	0	0
213	0	0	0	1	0	0	0	0	0	0	0	1	0	0	0	0
214	0	0	0	1	0	0	0	0	0	0	0	0	0	0	0	0
215	0	0	0	1	0	0	0	0	0	0	0	0	0	0	0	0
216	0	0	0	1	0	0	0	0	0	0	0	0	0	0	0	0
217	0	0	0	1	0	0	0	0	0	0	0	0	0	0	0	0
218	0	0	0	1	0	0	0	0	0	0	0	0	0	0	0	0
219	0	0	0	1	0	0	0	0	0	0	0	0	0	0	0	0
220	0	0	0	1	0	0	0	0	0	0	0	0	0	0	0	0
221	0	0	0	1	0	0	0	0	0	0	0	0	0	0	0	0
222	0	0	0	1	0	0	0	0	0	0	0	0	0	0	0	0
223	0	0	0	1	0	0	0	0	0	0	0	0	0	0	0	0
224	0	0	0	1	0	0	0	0	0	0	0	0	0	0	0	0
225	0	0	0	1	0	0	0	0	0	0	0	0	0	0	0	0
226	0	0	0	0	0	0	0	0	0	0	0	0	0	0	0	0
227	0	0	0	0	0	0	0	0	0	0	0	0	0	0	0	0
228	0	0	0	0	0	0	0	0	0	0	0	0	0	0	0	0
229	0	0	0	1	0	0	0	0	0	0	0	0	0	0	0	0
230	0	0	0	0	0	0	0	0	0	0	0	0	0	0	0	0
231	0	0	0	0	0	0	0	0	0	0	0	0	0	0	0	0
232	0	0	0	0	0	0	0	0	0	0	0	0	0	0	0	0
233	0	0	0	0	0	0	0	0	0	0	0	0	0	0	0	0
234	0	0	0	0	0	0	0	0	0	0	0	0	0	0	0	0
235	0	0	0	0	0	0	0	0	0	0	0	0	0	0	0	0
236	0	0	0	0	0	0	0	0	0	0	0	0	0	0	0	0
237	0	0	0	0	0	0	0	0	0	0	0	0	0	0	0	0
238	0	0	0	0	0	0	0	0	0	0	0	0	0	0	0	0
239	0	0	0	0	0	0	0	0	0	0	0	0	0	0	0	0
240	0	0	0	0	0	0	0	0	0	0	0	0	0	0	0	0
241	0	0	0	0	0	0	0	0	0	0	0	0	0	0	0	0
242	0	0	0	0	0	0	0	0	0	0	1	0	0	0	0	0
243	0	0	0	0	0	0	0	0	0	0	1	0	0	0	0	0
244	0	0	0	0	0	0	0	0	0	0	1	0	0	0	0	0
245	0	0	0	0	0	0	0	0	0	0	1	0	0	0	0	0
246	0	0	0	0	0	0	0	0	0	0	1	0	0	0	0	0
247	0	0	0	0	0	0	0	0	0	0	1	0	0	0	0	0
248	0	0	0	0	0	0	0	0	0	0	1	0	0	0	0	0
249	0	0	0	0	0	0	0	0	0	0	1	0	0	0	0	0
250	0	0	0	0	0	0	0	0	0	0	1	0	0	0	0	0
251	0	0	0	0	0	0	0	0	0	0	1	0	0	0	0	0
252	0	0	0	0	0	0	0	0	0	0	1	0	0	0	0	0
253	0	0	0	0	0	0	0	0	0	0	1	0	0	0	0	0
254	0	0	0	0	0	0	0	0	0	0	1	0	0	0	0	0
255	0	0	0	0	0	0	0	0	0	0	1	0	0	0	0	0
256	0	0	0	0	0	0	0	0	0	0	0	0	0	0	0	0
257	0	0	0	0	0	0	0	0	0	0	0	0	0	0	0	0
258	0	0	0	0	0	0	0	0	0	0	0	0	0	0	0	0
259	0	0	0	0	0	0	0	0	0	0	0	0	0	0	0	0
260	0	0	0	0	0	0	0	0	0	0	0	0	0	0	0	0
261	0	0	0	0	0	0	0	0	0	0	0	0	1	0	0	0
262	0	0	0	0	0	0	0	0	0	0	0	0	1	0	0	0
263	0	0	0	0	0	0	0	0	0	0	0	0	1	0	0	0
264	0	0	0	0	0	0	0	0	0	0	0	0	1	0	0	0
265	0	0	0	0	0	0	0	0	0	0	0	0	0	0	0	0
266	0	0	0	0	0	0	0	0	0	0	0	0	0	0	0	0
267	0	0	0	0	0	0	0	0	0	0	0	0	1	0	0	0
268	0	0	0	0	0	0	0	0	0	0	0	0	1	0	0	0
269	0	0	0	0	0	0	0	0	0	0	0	0	1	0	0	0
270	0	0	0	0	0	0	0	0	0	0	0	0	1	0	0	0
271	0	0	0	0	0	0	0	0	0	0	0	0	1	0	0	0
272	0	0	0	0	0	0	0	0	0	0	0	0	1	0	0	0
273	0	0	0	0	0	0	0	0	0	0	0	0	1	0	0	0
274	0	0	0	0	0	0	0	0	0	0	0	0	1	0	0	0
275	0	0	0	0	0	0	0	0	0	0	0	0	1	0	0	0
276	0	0	0	0	0	0	0	0	0	0	0	0	1	0	0	0
277	0	0	0	0	0	0	0	0	0	0	0	0	0	0	0	0
278	0	0	0	0	0	0	0	0	0	0	0	0	0	0	0	0
279	0	0	0	0	0	0	0	0	0	0	0	0	0	0	0	0
280	0	0	0	0	0	0	0	0	0	0	0	0	0	0	0	0
281	0	0	0	0	0	0	0	0	0	0	0	0	0	0	0	0
282	0	0	0	0	0	0	1	1	0	0	0	0	0	0	0	0
283	0	0	0	0	0	0	1	1	0	0	0	0	0	0	0	0
284	0	0	0	0	0	0	1	1	0	0	0	0	0	0	0	0
285	0	0	0	0	0	0	1	1	0	0	0	0	0	0	0	0
286	0	0	0	0	0	0	1	0	0	0	0	0	0	0	0	0
287	0	0	0	0	0	0	1	0	0	0	0	0	0	0	0	0
288	0	0	0	0	0	0	1	0	0	0	0	0	0	0	0	0
289	0	0	0	0	0	0	0	0	0	0	0	0	0	0	0	0
290	0	0	0	0	0	0	0	0	0	0	0	0	0	0	0	0
291	0	0	0	0	0	0	0	0	0	0	0	0	0	0	0	0
292	0	0	0	0	0	0	0	0	0	0	0	0	0	0	0	0
293	0	0	0	0	0	0	0	0	0	0	0	0	0	0	0	0
294	0	0	0	0	0	0	0	0	0	0	0	0	0	0	0	0
295	0	0	0	0	0	0	0	0	0	0	0	0	0	0	0	0
296	0	0	0	0	0	0	0	0	0	0	0	0	0	0	0	0
297	0	0	0	0	0	0	0	0	0	0	0	0	0	0	0	0
298	0	0	0	0	0	0	0	0	0	0	0	0	0	0	0	0
299	0	0	0	0	0	0	0	0	0	0	0	0	0	0	0	0
300	0	0	0	0	0	0	0	0	0	0	0	0	0	0	0	0
301	0	0	0	0	0	0	0	0	0	0	0	0	0	0	0	0
302	0	0	0	0	0	0	0	0	0	0	0	0	0	0	0	0
303	0	0	0	0	0	1	0	0	0	0	0	0	0	0	0	0
304	0	0	0	0	0	1	0	0	0	0	0	0	0	0	0	0
305	0	0	0	0	0	1	0	0	0	0	0	0	0	0	0	0
306	0	0	0	0	0	1	0	0	0	0	0	0	0	0	0	0
307	0	0	0	0	0	1	0	0	0	0	0	0	0	0	0	0
308	0	0	0	0	0	1	0	0	0	0	0	0	0	0	0	0
309	0	0	0	0	0	1	0	0	0	0	0	0	0	0	0	0
310	0	0	0	0	0	1	0	0	0	0	0	0	0	0	0	0
311	0	0	0	0	0	1	0	0	0	0	0	0	0	0	0	0
312	0	0	0	0	0	1	0	0	0	0	0	0	0	0	0	0
313	0	0	0	0	0	1	0	0	0	0	0	0	0	0	0	0
314	0	0	0	0	1	1	0	0	0	0	0	0	0	0	0	0
315	0	0	0	0	1	1	0	0	0	0	0	0	0	0	0	0
316	0	0	0	0	1	0	0	0	0	0	0	0	0	0	0	0
317	0	0	0	0	1	0	0	0	0	0	0	0	0	0	0	0
318	0	0	0	0	1	0	0	0	0	0	0	0	0	0	0	0
319	1	0	0	0	1	0	0	0	0	0	0	0	0	0	0	0
320	1	0	0	0	1	0	0	0	0	0	0	0	0	0	0	0
321	1	0	0	0	0	0	0	0	0	0	0	0	0	0	0	0
322	1	0	0	0	0	0	0	0	0	0	0	0	0	0	0	0
323	1	0	0	0	0	0	0	0	0	0	0	0	0	0	0	0
324	1	0	0	0	0	0	0	0	0	0	0	0	0	0	0	0
325	1	0	0	0	0	0	0	0	0	0	0	0	0	0	0	0
326	1	0	1	0	0	0	0	0	0	0	0	0	0	0	0	0
327	1	0	1	0	0	0	0	0	0	0	0	1	0	0	0	0
328	1	0	1	0	0	0	0	1	0	0	0	1	0	0	0	0
329	1	0	0	0	0	0	0	1	0	0	0	0	0	0	0	0
330	1	0	0	0	0	0	0	1	0	0	0	0	0	0	0	0
331	1	0	0	0	0	0	0	1	0	0	0	1	0	0	0	0
332	1	0	0	0	0	0	0	1	0	0	0	1	0	0	0	0
333	1	0	0	0	0	0	0	1	0	0	0	1	0	0	0	0
334	0	0	0	0	0	0	1	1	0	0	0	1	0	0	0	0
335	0	1	0	0	0	0	1	1	0	0	0	0	0	0	0	0
336	1	1	0	0	0	0	1	1	0	0	0	1	0	0	0	0
337	1	1	0	0	0	0	1	1	0	0	0	1	0	0	0	0
338	1	1	0	0	0	0	1	1	1	0	0	0	0	0	0	0
339	1	1	0	0	0	0	0	1	1	0	0	0	0	0	0	0
340	0	0	0	0	0	0	1	1	1	0	0	0	0	1	0	0
341	0	0	0	0	0	0	1	1	1	0	0	0	0	1	0	0
342	0	0	0	0	0	0	1	1	1	0	0	0	0	1	0	0
343	0	0	0	0	0	0	1	1	1	0	0	0	0	1	0	0
344	1	0	0	0	0	0	1	1	1	0	0	0	0	1	0	0
345	1	0	0	0	0	0	1	1	1	0	0	0	0	1	0	0
346	1	0	0	0	0	0	1	1	1	0	0	0	0	1	0	0
347	1	0	0	0	0	0	1	1	1	0	0	0	0	1	0	0
348	1	0	0	0	0	0	1	1	1	0	0	0	0	1	0	0
349	1	0	0	0	0	0	1	1	1	0	0	0	0	1	0	0
350	1	0	0	0	0	0	1	1	1	0	0	0	0	1	0	0
351	0	1	0	0	0	0	1	1	0	0	0	0	0	1	0	0
352	0	1	0	0	0	0	1	1	0	0	0	0	0	0	0	0
353	0	0	0	0	0	0	1	1	0	0	0	0	0	0	0	0
354	0	0	0	0	0	0	1	1	0	0	0	0	0	1	0	0
355	0	0	0	0	0	0	1	1	0	0	0	0	0	1	0	0
356	0	0	0	0	0	0	1	1	0	0	0	0	0	0	0	0
357	1	0	0	0	0	0	1	1	0	0	0	0	0	0	0	0
358	1	0	0	0	0	0	1	1	0	0	0	0	0	0	0	0
359	0	0	0	0	0	0	1	1	0	0	0	0	0	0	0	0
360	1	0	0	0	0	0	1	1	0	1	0	0	0	0	0	0
361	1	0	0	0	0	0	1	1	0	1	0	0	0	0	0	0
362	1	0	0	0	0	0	1	1	0	1	0	0	0	0	0	0
363	0	0	0	0	0	0	1	1	0	1	0	0	0	0	0	0
364	0	0	0	0	0	0	1	1	0	1	0	0	0	0	0	0
365	0	0	0	0	0	0	1	1	0	1	0	0	0	0	0	0
366	0	0	0	0	0	0	1	0	0	1	0	0	0	0	0	0
367	0	0	0	0	0	0	1	0	0	1	0	0	0	0	0	0
368	0	0	0	1	0	0	1	0	0	1	0	0	0	0	0	0
369	1	0	0	1	0	0	1	0	0	1	0	0	0	0	0	0
370	1	0	0	1	0	0	1	0	0	1	0	0	0	0	0	0
371	1	0	0	0	0	0	1	0	0	1	0	0	0	0	0	0
372	1	0	0	0	0	0	1	0	0	1	0	0	0	0	0	0
373	1	0	0	0	0	0	1	0	0	1	0	0	0	0	0	0
374	1	1	0	0	0	0	0	0	0	0	0	0	0	0	0	0
375	1	1	0	0	0	0	0	0	0	0	0	0	0	0	0	0
376	1	1	0	0	0	0	1	0	0	0	0	0	0	0	0	0
377	1	1	0	0	0	0	1	0	0	0	0	0	0	0	0	0
378	1	1	0	0	0	0	1	0	0	0	0	0	0	0	0	0
379	1	1	0	0	0	0	1	0	0	0	0	0	0	0	0	0
380	1	1	0	0	0	0	1	0	0	0	0	0	0	0	0	0
381	1	1	0	0	0	0	1	0	0	0	0	0	0	0	0	0
382	1	1	0	0	0	0	1	0	0	0	0	0	0	0	0	0
383	1	1	0	0	0	0	1	0	0	0	0	0	0	0	0	0
384	1	1	0	0	0	0	1	0	0	0	0	0	0	0	0	0
385	0	1	0	0	0	0	1	0	0	0	0	0	0	0	0	0
386	1	1	0	0	0	0	1	0	0	0	0	0	0	0	0	0
387	1	1	0	0	0	0	1	0	0	0	0	0	0	0	0	0
388	1	1	0	0	0	0	0	0	0	0	0	0	0	0	0	0
389	1	1	0	0	0	0	0	0	0	0	0	0	0	0	0	0
390	1	1	0	0	0	0	0	0	0	0	0	0	0	0	0	0
391	1	1	0	0	0	0	0	0	0	0	0	0	0	0	0	0
392	1	0	0	0	0	0	0	0	0	0	0	0	0	0	0	0
393	1	0	0	0	0	0	0	0	0	0	0	0	0	0	0	0
394	1	1	0	0	0	0	0	0	0	0	0	0	0	0	0	0
395	1	1	0	0	0	0	0	0	0	0	0	0	0	0	0	0
396	0	0	0	0	0	0	0	0	0	0	0	0	0	0	0	0
397	0	0	0	0	0	0	0	0	0	0	0	0	0	0	0	0
398	0	0	0	0	0	0	0	0	0	0	0	0	0	0	0	0
399	0	0	0	0	1	0	0	0	0	0	0	0	0	0	0	0
400	0	0	0	0	1	0	0	0	0	0	0	0	0	0	0	0
401	0	0	0	0	1	0	0	0	0	0	0	0	0	0	0	0
402	0	0	0	0	1	0	0	0	0	0	0	0	0	0	0	0
403	0	0	0	0	0	0	0	0	0	0	0	0	0	0	0	0
404	1	0	0	0	0	0	0	0	0	0	0	0	0	0	0	0
405	1	0	0	0	0	0	0	0	0	0	0	0	0	0	0	0
406	1	0	0	1	0	0	0	0	0	0	0	0	0	0	0	0
407	1	0	0	1	1	0	0	0	0	0	0	0	0	0	0	0
408	1	0	0	1	1	0	0	0	0	0	0	0	0	0	0	0
409	1	0	0	1	1	0	0	0	0	0	0	0	0	0	0	0
410	1	0	0	1	1	0	0	0	0	0	0	0	0	0	0	0
411	1	0	0	1	1	0	0	0	0	0	0	0	0	0	0	0
412	1	0	0	1	1	0	0	0	0	0	0	0	0	0	0	0
413	1	0	0	1	1	0	0	0	0	0	0	0	0	0	0	0
414	1	0	0	1	1	0	0	0	0	0	0	0	0	0	0	0
415	1	0	0	1	1	0	0	0	0	0	0	0	0	0	0	0
416	1	0	0	1	1	0	0	0	0	0	0	0	0	0	0	0
417	1	0	0	1	1	0	0	0	0	0	0	0	0	0	0	0
418	1	0	0	1	1	0	0	0	0	0	0	0	0	0	0	0
419	1	0	0	1	1	0	0	0	0	0	0	0	0	0	0	0
420	1	1	0	1	1	0	0	0	0	0	0	0	0	0	0	0
421	1	1	0	1	1	0	0	0	0	0	0	0	0	0	0	0
422	1	1	0	1	1	0	0	0	0	0	0	0	0	0	0	0
423	0	1	0	1	1	0	0	0	0	0	0	0	0	0	0	0
424	1	1	0	1	1	0	0	0	0	0	0	0	0	0	0	0
425	1	1	0	1	1	0	0	0	0	0	0	0	0	0	0	0
426	1	0	0	1	1	0	0	0	0	0	0	0	0	0	0	0
427	0	0	0	1	0	0	0	0	0	0	0	0	0	0	0	0
428	0	0	0	1	0	1	0	0	0	0	0	0	0	0	0	0
429	0	0	0	1	0	1	0	0	0	0	0	0	0	0	0	0
430	0	0	0	1	0	1	0	0	0	0	0	0	0	0	0	0
431	0	0	0	1	0	1	0	0	0	0	0	0	0	0	0	0
432	0	1	0	1	0	0	0	0	0	0	0	0	0	0	0	0
433	0	1	0	1	0	0	0	0	0	0	0	0	0	0	0	0
434	0	1	0	1	0	0	0	0	0	0	0	0	0	0	0	0
435	0	1	0	1	0	0	0	0	0	0	0	0	0	0	0	0
436	0	1	0	1	0	0	0	0	0	0	0	0	0	0	0	0
437	0	1	0	0	0	0	0	0	0	0	0	0	1	0	0	0
438	0	0	0	0	0	0	0	0	0	0	0	0	1	0	0	0
439	0	0	0	0	0	0	0	0	0	0	0	0	1	0	0	0
440	0	0	0	0	0	0	0	0	0	0	0	0	0	0	0	0
441	0	0	0	0	0	0	0	0	0	0	0	0	0	0	0	0
442	0	0	0	0	0	0	0	0	0	0	0	0	0	0	0	0
443	0	0	0	0	0	0	0	0	0	0	0	0	0	0	0	0
444	0	0	0	0	1	0	0	0	0	0	0	0	0	0	0	0
445	0	0	0	0	1	0	0	0	0	0	0	0	0	0	0	0
446	0	0	0	0	1	0	0	0	0	0	0	0	0	0	0	0
447	0	0	0	0	1	0	0	0	0	0	0	0	0	0	0	0
448	0	0	0	0	1	0	0	0	0	0	0	0	0	0	0	0
449	0	0	0	0	1	0	0	0	0	0	0	0	0	0	0	0
450	0	0	0	0	1	0	0	0	0	0	0	0	0	0	0	0
451	0	0	0	0	1	0	0	0	0	0	0	0	0	0	0	0
452	0	0	0	0	1	0	0	0	0	0	0	0	0	0	0	0
453	0	0	0	0	0	0	0	0	0	0	0	0	0	0	0	0
454	0	0	0	0	0	0	0	0	0	0	0	0	0	0	0	0
455	0	0	0	0	0	0	0	0	0	0	0	0	0	0	0	0
456	0	0	0	0	0	0	0	0	0	0	0	0	0	0	0	0
457	0	0	0	0	0	0	0	0	0	0	0	0	0	0	0	0
458	0	0	0	0	0	0	0	0	0	0	0	0	0	0	0	0
459	0	0	0	0	0	0	0	0	0	0	0	0	0	0	0	0
460	0	0	0	0	0	0	0	0	0	0	0	0	0	0	0	0
461	0	0	0	0	0	1	0	0	0	0	0	0	0	0	0	0
462	0	0	0	0	0	1	0	0	0	0	0	0	0	0	0	0
463	0	0	0	0	0	1	0	0	0	0	0	0	0	0	0	0
464	0	0	0	0	0	0	0	0	0	0	0	0	0	0	0	0
465	0	0	0	0	0	0	0	0	0	0	0	0	0	0	0	0
466	0	0	0	0	0	1	0	0	0	0	0	0	0	0	0	0
467	0	0	0	0	0	1	0	0	0	0	0	0	0	0	0	0
468	0	0	0	0	0	1	0	0	0	0	0	0	0	0	0	0
469	0	0	0	0	0	1	0	0	0	0	0	0	0	0	0	0
470	0	0	0	0	0	0	0	0	0	0	0	0	0	0	0	0
471	0	0	0	0	0	0	0	0	0	0	0	0	0	0	0	0
472	0	0	0	0	0	0	0	0	0	0	0	0	0	0	0	0
473	0	0	0	0	0	0	0	0	0	0	0	0	0	0	0	0
474	0	0	0	0	0	0	0	0	0	0	0	0	0	0	0	0
475	0	0	0	0	0	0	0	0	0	0	0	0	0	0	0	0
476	0	0	0	0	0	0	0	0	0	0	0	0	0	0	0	0
477	0	0	0	0	0	0	0	0	0	0	0	0	0	0	0	0
478	0	0	0	0	0	0	0	0	0	0	0	0	0	0	0	0
479	0	0	0	1	0	0	0	0	0	0	0	0	0	0	0	0
480	0	0	0	1	0	0	0	0	0	0	0	0	0	0	0	0
481	0	0	0	1	0	0	0	0	0	0	0	0	0	0	0	0
482	0	0	0	1	0	0	0	0	0	0	0	0	0	0	0	0
483	0	0	0	0	0	0	0	0	0	0	0	0	0	0	0	0
484	0	0	0	0	0	0	0	0	0	0	0	0	0	0	0	0
485	0	0	0	0	0	0	0	0	0	0	0	0	0	0	0	0
486	0	0	0	0	0	0	0	0	0	0	0	0	0	0	0	0
487	0	0	0	0	0	0	0	0	0	0	0	0	0	0	0	0
488	0	0	0	0	0	0	0	0	0	0	0	0	0	0	0	0
489	0	0	0	0	0	0	0	0	0	0	0	0	0	0	0	0
490	1	0	0	0	0	0	0	0	0	0	0	0	0	0	0	0
491	1	0	0	0	0	0	0	0	0	0	0	0	0	0	0	0
492	0	0	0	0	0	0	0	0	0	0	0	0	0	0	0	0
493	0	0	0	0	0	0	0	0	0	0	0	0	0	0	0	0
494	0	0	0	0	0	0	0	0	0	0	0	0	0	0	0	0
495	0	0	0	0	0	0	0	0	0	0	0	0	0	0	0	0
496	0	0	0	0	0	0	0	0	0	0	0	0	0	0	0	0
497	0	0	0	0	0	0	0	0	0	0	0	0	0	0	0	0
498	0	0	0	0	0	0	0	0	0	0	0	0	0	0	0	0
499	0	0	0	1	0	0	0	0	0	0	0	0	0	0	0	0
500	0	0	1	1	0	0	0	0	0	0	0	0	0	0	0	0
501	0	0	1	0	0	0	0	0	0	0	0	0	0	0	0	0
502	0	0	0	0	0	0	0	0	0	0	0	0	0	0	0	0
503	0	0	0	0	0	0	0	0	0	0	0	0	0	0	0	0
504	0	0	0	0	0	0	0	0	0	0	0	0	0	0	0	0
505	0	0	0	0	0	0	0	0	0	0	0	0	0	0	0	0
506	0	0	0	0	0	0	0	0	0	0	0	0	0	0	0	0
507	0	0	0	0	0	0	0	0	0	0	0	0	0	0	0	0
508	0	0	0	0	0	1	0	0	0	0	0	0	0	0	0	0
509	0	0	0	0	0	1	0	0	0	0	0	0	0	0	0	0
510	0	0	0	0	0	1	0	0	0	0	0	0	0	0	0	0
511	0	0	0	0	0	1	0	0	0	0	0	0	0	0	0	0
512	0	0	0	0	0	1	0	0	0	0	0	1	0	0	0	1
513	0	0	0	0	1	1	0	0	0	0	0	1	0	0	0	1
514	0	0	0	0	1	1	0	0	0	0	0	1	0	0	0	0
515	0	0	0	0	1	1	0	0	0	0	0	1	0	0	0	0
516	0	0	0	0	0	1	0	0	0	0	0	1	0	0	0	0
517	0	0	0	0	0	1	1	0	0	0	0	1	0	0	0	0
518	0	0	0	0	0	1	1	0	0	0	0	0	0	0	0	0
519	0	0	0	1	0	1	1	0	0	0	0	0	0	0	0	0
520	0	0	0	1	0	1	1	0	0	0	0	0	0	0	0	0
521	0	0	0	0	0	1	1	0	0	0	0	0	0	0	0	0
522	0	0	0	0	0	1	1	0	0	0	0	0	0	0	0	0
523	0	0	0	0	0	1	1	0	0	0	0	0	0	0	0	0
524	0	0	0	1	0	1	1	0	0	0	0	0	0	0	0	0
525	0	0	0	1	0	1	1	0	0	0	0	0	0	0	0	0
526	0	0	0	1	0	1	0	0	0	0	0	0	0	0	0	0
527	0	0	0	1	0	1	0	0	0	0	0	0	0	0	0	0
528	0	0	0	1	0	1	0	0	0	0	0	0	0	0	0	0
529	0	0	0	0	0	1	0	0	0	0	0	0	0	0	0	0
530	0	0	0	0	0	1	0	0	0	0	0	0	0	0	0	0
531	0	0	0	0	0	1	0	0	0	0	1	0	0	0	0	0
532	0	0	0	0	0	1	0	0	0	0	1	0	0	0	0	0
533	0	0	0	0	0	1	0	0	0	0	1	0	0	0	0	0
534	0	0	0	0	0	0	0	0	0	0	1	0	0	0	0	0
535	0	0	0	0	0	1	0	0	0	0	1	0	0	0	0	0
536	0	0	1	0	0	1	0	0	0	0	1	0	0	0	0	0
537	0	0	1	0	0	0	0	0	0	0	1	0	0	0	0	0
538	0	0	1	0	0	1	0	0	0	0	0	0	0	0	0	0
539	0	0	1	0	0	1	0	0	0	0	0	0	0	0	0	0
540	0	0	1	0	0	1	0	0	0	0	1	0	0	0	0	0
541	0	0	1	0	0	1	0	0	0	0	1	0	0	0	0	0
542	0	0	1	0	0	1	0	0	0	0	1	0	0	0	0	0
543	0	0	1	0	0	1	0	0	0	0	1	0	0	0	0	0
544	0	0	1	0	0	0	0	0	0	0	1	0	0	0	0	0
545	0	0	1	0	0	0	0	0	0	0	1	0	0	0	0	0
546	0	0	1	0	0	0	0	0	0	0	1	0	0	0	0	0
547	0	0	1	0	0	0	0	0	0	0	1	0	0	0	0	0
548	0	0	1	0	0	0	0	0	0	0	0	0	0	0	0	0
549	0	0	1	0	0	0	0	0	0	0	1	0	0	0	0	0
550	0	0	1	0	0	0	0	0	0	0	1	0	0	0	0	0
551	0	0	1	0	0	0	0	0	0	0	1	0	0	0	0	0
552	0	0	0	0	1	0	0	0	0	0	1	0	0	0	0	1
553	0	0	0	0	1	0	0	0	0	0	1	0	0	0	0	1
554	0	0	0	0	1	0	0	0	0	0	1	0	0	0	0	0
555	0	0	0	0	1	0	0	0	0	0	1	0	0	0	0	0
556	0	0	1	0	1	1	0	0	0	0	0	0	0	0	0	1
557	0	0	0	0	1	1	1	0	0	0	0	0	0	0	0	1
558	0	0	0	0	0	0	1	0	0	0	0	0	0	0	0	1
559	0	0	0	0	0	0	1	0	0	0	0	0	0	0	0	1
560	0	0	0	0	0	0	1	0	0	0	0	0	0	0	0	1
561	0	0	0	0	0	0	1	0	0	0	0	0	0	0	0	1
562	0	0	0	0	0	0	1	0	0	0	0	0	0	0	0	1
563	0	0	0	0	0	0	0	0	0	0	0	0	0	0	0	1
564	0	0	0	0	0	0	0	0	0	0	0	0	0	0	0	1
565	0	0	0	0	0	0	0	0	0	0	0	0	0	0	1	1
566	0	0	0	0	0	0	0	0	0	0	0	0	0	0	1	1
567	0	0	0	0	0	0	0	0	0	0	0	0	0	0	0	1
568	0	0	0	0	0	0	1	0	0	0	0	0	0	0	0	1
569	0	0	0	0	0	0	1	0	0	0	0	0	0	0	0	1
570	0	0	0	0	0	0	1	0	0	0	0	0	0	0	0	1
571	0	0	0	0	0	0	0	0	0	0	0	0	0	0	0	1
572	0	0	0	0	0	0	0	0	0	0	0	0	0	0	0	1
573	0	0	0	0	0	0	0	0	0	0	0	0	0	0	0	1
574	0	1	0	0	0	0	0	0	0	0	0	0	0	0	0	1
575	0	1	0	0	0	0	0	0	0	0	0	0	0	0	0	0
576	0	1	0	0	0	0	0	0	0	0	0	0	0	0	0	0
577	0	0	0	0	0	0	0	0	0	0	0	0	0	0	0	0
578	0	0	0	0	0	0	0	0	0	0	0	0	0	0	0	0
579	0	0	0	0	0	0	0	0	0	0	0	0	0	0	0	0
580	0	0	0	1	0	0	0	0	0	0	0	0	0	0	0	0
581	0	0	0	1	0	0	0	0	0	0	0	0	0	0	0	0
582	0	1	0	1	0	0	0	0	0	0	0	0	0	0	0	0
583	0	1	0	0	0	0	0	0	0	0	0	0	0	0	0	0
584	0	1	0	0	0	0	0	0	0	0	0	0	0	0	0	0
585	0	1	0	0	1	0	0	0	0	0	0	0	0	0	0	0
586	0	0	0	0	1	0	0	0	0	0	0	0	0	0	0	0
587	0	0	0	0	1	0	0	0	0	0	0	0	0	0	0	0
588	0	0	0	0	1	0	0	0	0	0	0	0	0	0	0	1
589	0	0	0	0	1	0	1	0	0	0	0	0	0	0	0	1
590	0	0	0	0	1	0	1	0	0	0	0	0	0	0	0	0
591	0	0	0	0	0	0	1	0	0	0	0	0	0	0	0	0
592	0	0	0	0	0	0	1	0	0	0	0	0	0	0	0	0
593	0	0	0	0	0	0	1	0	0	0	0	0	0	0	0	0
594	0	0	0	0	0	0	1	0	0	0	0	0	0	0	0	0
595	0	0	0	0	0	0	1	0	0	0	0	0	0	0	0	0
596	0	0	0	0	0	0	1	0	0	0	0	0	0	0	0	1
597	0	0	0	0	0	0	1	0	0	0	0	0	0	0	0	1
598	0	0	0	0	0	0	0	0	0	0	0	0	0	0	0	0
599	0	0	0	0	0	0	1	0	0	0	0	0	0	0	0	0
600	0	0	0	0	0	0	1	0	0	0	0	0	0	0	0	0
601	0	0	0	0	0	0	1	0	0	0	0	0	0	0	0	0
602	0	0	0	0	0	0	1	0	0	0	0	0	0	0	0	0
603	0	0	0	0	0	0	1	0	0	0	0	0	0	0	0	0
604	0	0	0	0	0	0	1	0	0	0	0	0	0	0	0	0
605	0	0	0	0	0	0	1	0	0	0	0	0	0	0	0	0
606	0	0	0	0	0	0	1	0	0	0	0	0	0	0	0	0
607	0	0	0	0	0	0	1	0	0	0	0	0	0	0	0	0
608	0	0	0	0	0	0	1	0	0	0	0	0	0	0	0	0
609	0	0	0	0	0	0	1	0	0	0	0	0	0	0	0	0
610	0	0	0	0	0	0	1	0	0	0	0	0	0	0	0	0
611	0	0	0	0	0	0	1	0	0	0	0	0	0	0	0	0
612	0	0	0	0	0	0	1	0	0	0	0	0	0	0	0	0
613	0	0	0	0	0	0	1	0	0	0	0	0	0	0	0	0
614	0	0	0	0	0	0	1	0	0	0	0	0	0	0	0	0
615	0	0	0	0	0	0	1	0	0	0	0	0	0	0	0	0
616	0	0	0	0	0	0	1	0	0	0	0	0	0	0	0	0
617	0	0	0	0	0	0	1	0	0	0	0	0	0	0	0	0
618	0	0	0	0	0	0	1	0	0	0	0	0	0	0	0	0
619	0	0	0	0	0	0	0	0	0	0	0	0	0	0	0	0
620	0	0	0	0	0	0	0	0	0	0	0	0	0	0	0	0
621	0	0	0	0	0	0	0	0	0	0	0	0	0	0	0	0
622	0	0	0	0	0	0	0	0	0	0	0	0	0	0	0	0
623	1	0	0	0	0	0	0	0	0	0	0	0	0	0	0	0
624	1	0	0	0	0	0	0	0	0	0	0	0	0	0	0	0
625	1	0	0	0	1	0	0	0	0	0	0	0	0	0	0	0
626	0	0	0	0	1	0	1	0	0	0	0	0	0	0	0	0
627	0	0	0	0	1	0	1	0	0	0	0	0	0	0	1	0
628	0	0	0	0	1	0	0	0	0	0	0	0	0	0	0	0
629	0	0	0	0	1	0	0	0	0	0	0	0	0	0	0	0
630	0	0	0	0	1	0	0	0	0	1	0	0	0	0	0	0
631	0	0	0	0	1	0	0	0	0	1	0	0	0	0	0	0
632	0	0	0	0	1	0	0	0	0	1	0	0	0	0	0	0
633	0	0	0	0	1	0	0	0	0	1	0	0	0	0	0	0
634	0	0	0	0	1	0	1	0	0	1	0	0	0	0	0	0
635	0	0	0	0	1	0	0	0	0	0	0	0	0	0	0	0
636	0	0	0	0	1	0	0	0	0	0	0	0	0	0	0	0
637	0	0	0	0	1	0	0	0	0	0	0	0	0	0	0	0
638	0	0	0	0	0	0	0	0	0	0	0	0	0	0	0	0
639	0	0	0	0	0	0	0	0	0	0	0	0	0	0	0	0
640	0	0	0	0	1	0	0	0	0	0	0	0	0	0	0	0
641	0	0	0	0	1	0	0	0	0	0	0	0	0	0	0	0
642	0	0	0	0	1	0	0	1	0	0	0	0	0	0	0	0
643	0	0	0	0	1	0	0	1	0	0	0	0	0	0	0	0
644	0	0	0	0	1	0	0	1	0	0	0	0	0	0	0	0
645	0	0	0	0	1	0	0	1	0	0	0	0	0	0	0	0
646	0	0	0	0	1	0	0	1	0	0	0	0	0	0	0	0
647	0	0	0	0	1	0	0	1	0	1	0	0	0	0	0	0
648	0	0	0	0	1	0	0	1	0	1	0	0	0	0	0	0
649	0	0	0	0	1	0	0	1	0	1	0	0	0	0	0	0
650	0	0	0	0	1	0	0	1	0	1	0	0	0	0	0	0
651	0	0	0	0	1	0	0	1	0	1	0	0	0	0	0	0
652	0	0	0	0	1	0	0	1	0	1	0	0	0	0	0	0
653	0	0	0	0	1	0	0	1	0	1	0	0	0	0	0	0
654	0	0	0	0	1	0	0	1	0	1	0	0	0	0	0	0
655	0	0	0	0	1	0	0	1	0	1	0	0	0	0	0	0
656	0	0	0	0	1	0	0	1	0	1	0	0	0	0	0	0
657	0	1	0	0	1	0	0	1	0	1	0	0	0	0	0	0
658	0	1	0	0	1	0	1	1	0	1	0	0	0	0	0	0
659	0	1	0	0	1	0	1	1	0	1	0	0	0	0	0	0
660	0	1	0	0	1	0	1	1	0	1	0	0	0	0	0	0
661	0	1	0	0	1	0	1	1	0	0	0	0	0	0	0	0
662	0	1	0	1	1	0	1	1	0	1	0	0	0	0	0	0
663	0	1	0	1	1	0	1	1	0	1	0	0	0	0	0	0
664	0	1	0	1	1	0	0	1	0	0	0	0	0	0	0	0
665	0	1	0	0	1	0	0	1	0	0	0	0	0	0	0	0
666	0	1	0	0	1	0	0	1	0	1	0	0	0	0	0	0
667	0	1	0	0	1	0	0	1	0	1	0	0	0	0	0	0
668	0	1	0	0	0	0	0	1	0	1	0	0	0	0	0	0
669	0	1	0	0	0	0	0	1	0	0	0	0	0	0	0	0
670	0	1	0	0	1	0	0	0	0	0	0	0	0	0	0	0
671	0	1	0	0	1	0	0	0	0	0	0	0	0	0	0	0
672	0	1	0	0	1	0	0	0	0	0	0	0	0	0	0	0
673	0	1	1	0	1	0	0	0	0	0	0	0	0	0	0	0
674	0	1	1	0	1	0	0	0	0	0	0	0	0	1	0	0
675	0	1	1	0	1	0	0	1	0	0	0	0	0	1	0	0
676	0	1	1	1	1	0	0	1	0	0	0	0	0	1	0	0
677	0	0	0	1	1	0	0	1	0	0	0	0	0	1	0	0
678	0	0	0	1	1	0	0	0	0	0	0	0	0	1	0	0
679	0	1	0	1	1	0	0	0	0	0	0	0	0	1	0	0
680	0	1	0	1	1	0	0	0	0	0	0	0	0	1	0	0
681	0	1	0	1	1	0	0	0	0	0	0	0	0	1	0	0
682	0	0	0	1	1	0	0	0	0	0	0	0	0	1	0	0
683	0	0	0	1	1	0	0	0	0	0	0	0	0	0	0	0
684	0	0	0	1	1	0	0	0	0	0	0	0	0	0	0	0
685	0	0	0	1	1	0	0	0	0	1	0	0	0	0	0	0
686	0	1	0	1	1	0	0	0	0	1	0	0	0	0	0	0
687	0	1	0	1	1	0	0	0	0	0	0	0	0	0	0	0
688	0	0	0	1	1	0	0	0	0	0	0	0	0	0	0	0
689	0	0	0	1	1	0	0	0	0	0	0	0	0	0	0	0
690	0	0	0	1	1	0	0	0	0	0	0	0	0	0	0	0
691	0	0	0	1	1	0	0	0	0	0	0	0	0	0	0	0
692	0	0	0	1	0	0	0	0	0	0	0	0	0	0	0	0
693	0	0	0	1	0	0	0	0	0	0	0	0	0	0	0	0
694	0	0	0	1	0	0	0	0	0	0	0	0	0	0	0	0
695	0	0	0	1	0	0	0	0	0	0	0	0	0	0	0	0
696	0	0	0	1	0	0	0	0	0	0	0	0	0	0	0	0
697	0	0	0	1	0	0	0	0	0	0	0	0	0	0	0	0
698	0	0	0	1	0	0	0	0	0	0	0	0	0	0	0	0
699	0	1	0	1	0	0	0	0	0	0	0	0	0	0	0	0
700	0	1	0	1	0	0	0	0	0	0	0	0	0	0	0	0
701	0	1	0	1	0	0	0	0	0	0	0	0	0	0	0	0
702	0	1	0	0	0	0	0	0	0	0	0	0	0	0	0	0
703	0	1	0	0	0	0	0	0	0	0	0	0	0	0	0	0
704	0	1	0	0	0	0	0	0	0	0	0	0	0	0	0	0
705	0	1	0	0	0	0	0	0	0	0	0	0	0	0	0	0
706	0	1	0	0	0	0	0	0	0	0	0	0	0	0	0	0
707	0	1	0	0	0	0	0	0	0	0	0	0	0	0	0	0
708	0	1	0	0	0	0	0	0	0	0	0	0	0	0	0	0
709	0	1	0	0	0	0	0	0	0	0	0	0	0	0	0	0
710	0	1	0	0	0	0	0	0	0	0	0	0	0	0	0	0
711	0	1	0	0	0	0	0	0	0	0	0	0	0	0	0	0
712	0	1	0	0	0	0	0	0	0	0	0	0	0	0	0	0
713	0	1	0	0	0	0	0	0	0	0	0	0	0	0	0	0
714	0	1	0	0	0	0	0	0	0	0	0	0	0	0	0	0
715	0	0	0	0	0	0	0	0	0	0	0	0	0	0	0	0
716	0	0	0	0	0	0	0	0	0	0	0	0	0	0	0	0
717	0	0	0	0	0	0	0	0	0	0	0	0	0	0	0	0
718	0	0	0	0	0	0	0	0	0	0	0	0	0	0	0	0
719	0	0	0	0	0	0	0	0	0	0	0	0	0	0	0	0
720	0	0	0	0	0	0	0	0	0	0	0	0	0	0	0	0
721	0	0	0	0	0	0	0	0	0	0	0	0	0	0	0	0
722	0	0	0	0	0	0	0	0	0	0	0	0	0	0	0	0
723	0	0	0	0	0	0	0	0	0	0	0	0	0	0	0	0
724	0	0	0	0	0	0	0	0	0	0	0	0	0	0	0	0
725	0	0	0	0	0	0	0	0	0	0	0	0	0	0	0	0
726	0	0	0	0	0	0	0	0	0	0	0	0	0	0	0	0
727	0	0	0	0	0	0	0	0	0	0	0	0	0	0	0	0
728	0	0	0	0	0	0	0	0	0	0	0	0	0	0	0	0
729	0	0	0	0	0	0	0	0	0	0	0	0	0	0	0	0
730	0	0	0	0	0	0	0	0	0	0	0	0	0	0	0	0
731	0	0	0	0	0	0	0	0	0	0	0	0	0	0	0	0
732	0	0	0	0	0	0	0	0	0	0	0	0	0	0	0	0
733	0	0	0	0	0	0	0	0	0	0	0	0	0	0	0	0
734	0	0	0	0	0	0	0	0	0	0	0	0	0	0	0	0
735	0	0	0	0	0	0	0	0	0	0	0	0	0	0	0	0
736	1	0	0	0	0	0	0	0	0	0	0	0	0	0	0	0
737	1	0	0	0	0	0	0	1	0	0	0	0	0	0	0	0
738	1	0	0	0	0	0	0	1	0	0	0	0	0	0	0	0
739	1	0	0	0	0	0	0	1	0	0	0	0	0	0	0	0
740	1	0	0	0	0	0	0	0	0	0	0	0	0	0	0	0
741	1	0	0	0	0	0	0	0	0	0	0	0	0	0	0	0
742	1	0	0	0	0	0	0	0	0	0	0	0	0	0	0	0
743	1	0	0	0	0	0	0	0	0	0	0	1	1	0	0	0
744	1	0	0	0	0	0	0	0	0	0	0	1	1	0	0	0
745	1	0	0	0	0	0	0	0	0	0	0	1	1	0	0	0
746	1	0	0	0	0	0	0	0	0	0	0	1	1	0	0	0
747	1	0	0	0	0	0	0	0	0	0	0	0	1	0	0	0
748	1	0	0	0	0	0	0	0	0	0	0	0	1	0	0	0
749	1	0	0	0	0	0	0	0	0	0	0	0	1	0	0	0
750	1	0	0	0	0	0	0	0	0	0	0	0	1	0	0	0
751	1	0	0	0	0	0	0	0	0	0	0	0	1	0	0	0
752	1	0	0	0	0	0	0	0	0	0	0	0	1	0	0	0
753	0	0	0	0	0	0	0	0	0	0	0	0	1	0	0	0
754	0	0	0	0	0	0	0	0	0	0	0	0	1	0	0	0
755	0	0	0	0	0	0	0	0	0	0	0	0	1	0	0	0
756	0	0	0	0	0	0	0	0	0	0	0	0	0	0	0	0
757	0	0	0	0	0	0	0	0	0	0	0	0	0	0	0	0
758	0	0	0	0	0	0	0	0	0	0	0	0	1	0	0	0
759	0	0	0	0	0	0	0	0	0	0	0	0	1	0	0	1
760	0	0	0	0	0	0	0	0	0	0	0	0	1	0	0	1
761	0	0	0	0	0	0	0	0	0	0	0	0	1	0	0	1
762	0	0	0	0	0	0	0	0	0	0	0	0	1	0	0	1
763	0	0	0	0	0	0	0	0	0	0	0	0	0	0	0	1
764	0	0	0	0	0	0	0	0	0	0	0	0	0	0	0	1
765	0	0	0	0	0	0	0	0	0	0	0	0	1	0	0	1
766	0	0	0	0	0	0	0	0	0	0	0	0	1	0	0	1
767	0	0	0	0	0	0	0	0	0	0	0	0	0	0	0	1
768	0	0	0	0	0	0	0	0	0	0	0	0	0	0	0	0
769	0	0	0	0	0	0	0	0	0	0	0	0	0	0	0	0
770	0	0	0	0	0	0	0	0	0	0	0	0	0	0	0	0
771	0	0	0	0	0	0	0	0	0	0	0	0	0	0	0	0
772	0	0	0	0	0	0	0	0	0	0	0	0	0	0	0	0
773	0	0	0	0	0	0	0	0	0	0	0	0	0	0	0	1
774	0	0	0	0	0	0	0	0	0	0	0	0	0	0	0	1
775	0	0	0	0	0	0	0	0	0	0	0	0	0	0	0	1
776	0	0	0	0	0	0	0	0	0	0	0	0	0	0	0	1
777	0	0	0	0	0	0	0	1	0	0	0	0	0	0	0	1
778	0	0	0	0	1	0	0	1	0	0	0	0	0	0	0	1
779	0	0	0	0	0	0	0	1	0	0	0	0	0	0	0	0
780	0	0	0	0	0	0	0	1	0	0	0	0	0	0	0	1
781	0	0	0	0	0	0	0	0	0	0	0	0	0	0	0	1
782	0	0	0	0	0	0	0	0	0	0	0	0	0	0	0	1
783	0	0	0	0	0	0	0	0	0	0	0	0	0	0	0	1
784	0	0	0	0	0	0	0	0	0	0	0	0	0	0	0	1
785	0	0	0	0	0	0	0	0	0	0	0	0	0	0	0	1
786	0	0	0	0	0	0	0	0	0	0	0	0	0	0	0	1
787	0	0	0	0	0	0	0	0	0	0	0	0	0	0	0	1
788	0	0	0	0	0	0	0	0	0	0	0	0	0	0	0	1
789	0	0	0	0	0	0	0	0	0	0	0	0	0	0	0	0
790	0	0	0	0	0	0	0	0	0	0	0	0	0	0	0	0
791	0	0	0	0	0	0	0	0	0	0	0	0	0	0	0	1
792	0	0	0	0	0	0	0	0	0	0	0	0	0	0	0	1
793	0	0	0	0	0	0	0	0	0	0	0	0	0	0	0	1
794	0	0	0	0	0	0	0	0	0	0	0	0	0	0	0	1
795	0	0	0	0	0	0	0	0	0	0	0	0	0	0	0	0
796	0	0	0	0	0	0	0	0	0	0	0	0	0	0	0	0
797	0	0	0	0	0	0	0	0	0	0	0	0	0	0	0	0
798	0	0	0	0	0	0	0	0	0	0	0	0	0	0	0	0
799	0	0	0	0	0	0	0	0	0	0	0	0	0	0	0	0
800	0	0	0	0	0	0	0	0	0	0	0	0	0	0	0	0
801	0	0	0	0	0	0	0	0	0	0	0	0	0	0	0	0
802	0	0	0	0	0	0	0	0	0	0	0	0	0	0	0	0
803	0	0	0	0	0	0	0	0	0	0	0	0	0	0	0	0
804	0	0	0	0	0	1	0	0	0	0	0	0	0	0	0	0
805	0	0	0	0	0	1	0	0	0	0	0	0	0	0	0	0
806	0	0	0	0	0	0	0	0	0	0	0	0	0	0	0	0
807	0	0	0	0	0	1	0	0	0	0	0	0	0	0	0	0
808	0	0	0	0	0	1	0	0	0	0	0	0	0	0	0	0
809	0	0	0	0	0	1	0	0	0	0	0	0	0	0	0	0
810	0	0	0	0	0	1	0	0	0	0	0	0	0	0	0	0
811	0	0	0	0	0	1	0	0	0	0	0	0	0	0	0	0
812	0	0	0	0	0	1	0	0	0	0	0	0	0	0	0	0
813	0	0	0	0	0	1	0	0	0	0	0	0	0	0	0	0
814	0	0	0	0	0	1	0	0	0	0	0	0	0	0	0	0
815	0	0	0	0	0	1	0	0	0	0	0	0	0	0	1	0
816	0	0	0	0	0	1	0	0	0	0	0	0	0	0	1	0
817	0	0	0	0	0	1	0	0	0	0	0	0	0	0	1	0
818	0	0	0	0	0	1	0	0	0	0	0	0	0	0	1	0
819	0	0	0	0	0	1	0	0	0	0	0	0	0	0	1	0
820	0	0	0	0	0	1	0	0	0	0	0	0	0	0	1	0
821	0	0	0	0	0	1	0	0	0	0	0	0	0	0	1	0
822	0	0	0	0	0	1	0	0	0	0	0	0	0	0	1	0
823	0	0	0	0	0	1	0	0	0	0	0	0	0	0	1	0
824	0	0	0	0	0	1	0	0	0	0	0	0	0	0	1	0
825	0	0	0	0	0	1	0	0	0	0	0	0	0	0	1	0
826	0	0	0	0	0	1	0	0	0	0	0	0	0	0	1	0
827	0	0	0	0	0	0	0	0	0	0	0	0	0	0	1	0
828	0	0	0	0	0	1	0	0	0	0	0	0	0	0	1	0
829	0	0	0	0	0	1	0	0	0	0	0	0	0	0	1	0
830	0	0	0	0	0	1	0	0	0	0	0	0	0	0	1	0
831	0	0	0	0	0	1	0	0	0	0	0	0	0	0	1	0
832	0	0	0	0	0	1	0	0	0	0	0	0	0	0	1	0
833	0	0	0	0	0	1	0	0	0	0	0	0	0	0	1	0
834	0	0	0	0	0	1	0	0	0	0	0	0	0	0	1	0
835	0	0	0	0	0	1	0	0	0	0	0	0	0	0	1	0
836	0	0	0	0	0	1	0	0	0	0	0	0	0	0	0	0
837	0	0	0	0	0	1	0	0	0	0	0	0	0	0	0	0
838	0	0	0	0	0	1	0	0	0	0	0	0	0	0	0	0
839	0	0	0	0	0	0	0	0	0	0	0	0	0	0	0	0
840	0	0	0	0	0	0	0	0	1	0	0	0	0	0	0	0
841	0	0	0	0	0	0	0	0	1	0	0	0	0	0	0	0
842	0	0	0	0	0	0	0	0	1	0	0	0	0	0	0	0
843	0	0	0	0	0	0	0	0	1	0	0	0	0	0	0	0
844	0	0	0	0	0	0	0	0	1	0	0	0	0	0	0	0
845	0	0	0	0	0	0	0	0	1	0	0	0	0	0	0	0
846	0	0	0	0	0	0	0	0	1	0	0	0	0	0	0	0
847	0	0	0	0	0	0	0	0	1	0	0	0	0	0	0	0
848	0	0	0	0	0	0	0	0	1	0	0	0	0	0	0	0
849	0	0	0	0	0	0	0	0	1	0	0	0	0	0	0	0
850	0	0	0	0	0	0	0	1	1	0	0	0	0	0	0	0
851	0	0	0	0	0	0	0	1	1	0	0	0	0	0	0	0
852	0	0	0	0	0	0	0	1	0	0	0	0	0	0	0	0
853	0	0	0	0	0	0	0	1	0	0	0	0	0	0	0	0
854	0	0	0	0	0	0	0	0	0	0	0	0	0	0	0	0
855	0	0	0	0	0	0	0	0	0	0	0	0	0	0	0	0
856	0	0	0	0	0	0	0	0	0	0	0	0	0	0	0	0
857	0	0	0	0	0	0	0	0	0	0	0	0	0	0	0	0
858	0	0	0	0	0	0	0	0	0	0	0	0	0	0	0	0
859	0	0	0	0	0	0	0	0	0	0	0	0	0	0	0	0
860	0	0	0	0	0	0	0	0	0	0	0	0	0	0	0	0
861	0	0	0	1	0	0	0	0	0	0	0	0	0	0	0	0
862	0	0	0	1	0	0	0	0	0	0	0	0	0	0	1	0
863	0	0	0	0	0	0	0	0	0	0	0	0	0	0	1	0
864	0	0	0	0	0	0	0	0	0	0	0	0	0	0	1	0
865	0	0	0	0	0	0	0	0	0	0	0	0	0	0	1	0
866	0	0	0	0	0	0	0	0	0	0	0	0	0	0	1	0
867	0	0	0	0	0	0	0	0	0	0	0	0	0	0	1	0
868	0	0	0	0	0	0	0	0	0	0	0	0	0	0	1	0
869	0	0	0	0	0	0	0	0	0	0	0	0	0	0	1	0
870	0	0	0	0	0	0	0	0	0	0	0	0	0	0	1	0
871	0	0	0	0	0	0	0	0	0	0	0	0	0	0	1	0
872	0	0	0	0	0	0	0	0	0	0	0	0	0	0	1	0
873	0	0	0	0	0	0	0	0	0	0	0	0	0	0	1	0
874	0	0	0	0	0	0	0	0	0	0	0	0	0	0	1	0
875	0	0	0	0	0	0	0	0	0	0	0	0	0	0	1	0
876	0	0	0	0	0	0	0	0	0	0	0	0	0	0	1	0
877	0	0	0	0	0	0	0	0	0	0	0	0	0	0	1	0
878	0	0	0	0	0	0	0	0	0	0	0	0	0	0	1	0
879	0	0	0	0	0	0	0	0	0	0	0	0	0	0	0	0
880	0	0	0	0	0	0	0	0	0	0	0	0	0	0	0	0
881	0	0	0	0	0	0	0	0	0	0	0	0	0	0	0	0
882	0	0	1	0	0	0	0	0	0	0	0	0	0	0	0	0
883	0	0	1	0	0	0	0	0	0	0	0	0	0	0	0	0
884	0	0	0	0	0	0	0	0	0	0	0	0	0	0	0	0
885	0	0	0	0	0	0	0	0	0	0	0	0	0	0	0	0
886	0	0	0	0	0	0	1	0	0	0	0	0	0	0	0	0
887	0	0	0	0	0	0	1	0	0	0	0	0	0	0	0	0
888	0	0	0	0	0	0	1	0	0	0	0	0	0	0	0	0
889	0	0	0	0	0	0	1	0	0	0	0	0	0	0	0	0
890	0	0	0	0	0	0	1	0	0	0	0	0	0	0	1	0
891	0	0	0	0	0	0	1	0	0	0	0	0	0	0	1	0
892	0	0	0	0	0	0	1	0	0	0	0	0	0	0	1	0
893	0	0	0	0	0	0	1	0	0	0	0	0	0	0	1	0
894	0	0	0	0	0	0	1	0	0	0	0	0	0	0	1	0
895	0	0	0	0	0	0	1	0	0	0	0	0	0	0	1	0
896	0	0	0	0	0	0	1	0	0	1	0	0	0	0	1	0
897	0	0	0	0	0	0	1	0	0	0	0	0	0	0	1	0
898	0	0	0	0	0	0	1	0	0	0	0	0	0	0	0	0
899	0	0	0	0	0	0	1	0	0	0	0	0	0	0	0	0
900	0	0	0	0	0	0	1	0	0	0	0	0	0	0	1	0
901	0	0	0	0	0	0	1	0	0	0	0	0	0	0	1	0
902	0	0	0	0	0	0	1	0	0	0	0	0	0	0	1	0
903	0	0	0	0	0	0	1	0	0	0	0	0	0	0	1	0
904	0	0	0	0	0	0	1	0	0	0	0	0	0	0	1	0
905	0	0	0	0	0	0	1	0	0	0	0	0	0	0	1	0
906	0	0	0	0	0	0	1	0	0	0	0	0	0	0	0	0
907	0	0	0	0	0	0	1	0	0	0	0	0	0	0	0	0
908	0	0	0	0	0	0	1	0	0	0	0	0	0	0	0	0
909	0	0	0	0	0	0	1	0	0	0	0	0	0	0	0	0
910	0	0	0	0	0	0	0	0	0	0	0	0	0	0	0	0
911	0	0	0	0	0	0	0	0	0	0	0	0	0	0	0	0
912	0	0	0	0	0	0	0	0	0	0	0	0	0	0	0	0
913	0	0	0	0	0	0	0	0	0	0	0	0	0	0	0	0
914	0	0	0	0	0	0	0	0	0	0	0	0	0	0	0	0
915	0	0	0	0	0	0	0	0	0	0	0	0	0	0	0	0
916	0	0	0	0	0	0	0	0	0	0	0	0	0	0	0	0
917	0	0	0	0	0	0	0	0	0	0	0	0	0	0	0	0
918	0	0	0	0	0	0	0	0	0	0	0	0	0	0	0	0
919	0	0	0	0	0	0	0	0	0	0	0	0	0	0	0	0
920	0	0	0	0	0	0	0	0	0	0	0	0	0	0	0	0
921	0	0	0	0	0	0	0	0	0	0	0	0	0	0	0	0
922	0	0	0	0	0	0	0	0	0	0	0	0	0	0	0	0
923	0	0	0	0	0	0	0	0	0	0	0	0	0	0	0	0
924	0	0	0	0	0	0	0	0	0	0	0	0	0	0	0	0
925	0	0	0	0	0	0	0	0	0	0	0	0	0	0	0	0
926	0	0	0	0	0	0	0	0	0	0	0	0	0	0	0	0
927	0	0	0	0	0	0	0	0	0	0	0	0	0	0	0	0
928	0	0	0	0	0	0	0	0	0	0	0	0	0	0	0	0
929	0	0	0	0	0	0	0	0	0	0	0	0	0	0	0	0
930	0	0	0	0	0	0	0	0	0	0	0	0	0	0	0	0
931	0	0	0	0	0	0	0	0	0	0	0	0	0	0	0	0
932	0	0	0	0	0	0	1	0	0	0	0	0	0	0	0	0
933	0	0	0	0	0	0	1	0	0	0	0	0	0	0	0	0
934	0	0	0	0	0	0	1	0	0	0	0	0	0	0	0	0
935	0	0	0	0	0	0	1	0	0	0	0	0	0	0	0	0
936	0	0	0	0	0	0	1	0	0	0	0	0	0	0	0	0
937	0	0	0	0	0	0	1	0	0	0	0	0	0	0	0	0
938	0	0	0	0	0	0	1	0	0	1	0	0	0	0	0	0
939	0	0	0	0	0	0	0	0	0	1	0	0	0	0	0	0
940	0	0	0	0	0	0	0	0	0	1	0	0	0	0	0	0
941	0	0	0	0	0	0	0	0	0	1	0	0	0	0	0	0
942	0	0	0	0	0	0	0	0	0	1	0	0	0	0	0	0
943	0	0	0	0	0	0	0	0	0	0	0	0	0	0	0	0
944	0	0	0	0	0	0	1	0	0	0	0	0	0	0	0	0
945	0	0	0	0	0	0	1	0	0	0	0	0	0	0	0	0
946	0	0	0	0	0	0	1	0	0	0	0	0	0	0	0	0
947	0	0	0	0	0	0	1	0	0	0	0	0	0	0	0	0
948	0	0	0	0	0	0	1	0	0	0	0	0	0	0	0	0
949	0	0	0	0	0	0	1	0	0	0	0	0	0	0	0	0
950	0	0	0	0	0	0	1	0	0	0	0	0	0	0	0	0
951	0	0	0	0	0	0	1	0	0	0	0	0	0	0	0	0
952	0	0	0	0	0	0	1	0	0	0	0	0	0	0	0	0
953	0	0	0	0	0	0	1	0	0	0	0	0	0	0	0	0
954	0	0	0	0	0	0	1	0	0	0	0	0	0	0	0	0
955	0	0	0	0	0	0	1	0	0	1	0	0	0	0	0	0
956	0	0	0	0	0	0	1	0	0	1	0	0	0	0	0	0
957	0	0	0	0	0	0	1	0	0	1	0	0	0	0	0	0
958	0	0	0	0	0	0	1	0	0	1	0	0	0	0	0	0
959	0	0	0	0	0	0	1	0	0	1	0	0	0	0	0	0
960	0	0	0	0	0	0	1	0	0	1	0	0	0	0	0	0
961	0	0	0	0	0	0	1	0	0	1	0	0	0	0	0	0
962	0	0	0	0	0	0	1	0	0	1	0	0	0	0	0	0
963	0	0	0	0	0	0	0	0	0	1	0	0	0	0	1	0
964	0	0	0	0	0	0	0	0	0	1	0	0	0	0	1	0
965	0	0	0	0	0	0	0	0	0	1	0	0	0	0	1	0
966	0	0	0	0	0	0	0	0	0	1	0	0	0	0	0	0
967	0	0	0	0	0	0	0	0	0	1	0	0	0	0	0	0
968	0	0	0	0	0	0	0	0	0	1	0	0	0	0	0	0
969	0	0	0	0	1	0	0	0	0	1	0	0	0	0	0	0
970	0	0	0	0	1	0	0	0	0	1	0	0	0	0	0	0
971	0	0	0	0	1	0	0	0	0	1	0	0	0	0	0	0
972	0	0	0	0	0	0	0	0	0	1	0	0	0	0	0	0
973	0	0	0	0	0	0	0	0	0	1	0	0	0	0	0	0
974	0	0	0	0	0	0	0	0	0	1	0	0	0	0	0	0
975	0	0	0	0	0	0	0	0	0	1	0	0	0	0	0	0
976	0	0	0	0	0	0	0	0	0	0	0	0	0	0	0	0
977	0	0	0	0	0	0	0	0	0	0	0	0	0	0	0	0
978	0	0	0	0	0	0	0	0	0	0	0	0	0	0	0	0
979	0	0	0	0	0	0	0	0	0	0	0	0	0	0	0	0
980	0	0	0	0	0	0	0	0	0	0	0	0	0	0	0	0
981	0	0	0	0	0	0	0	0	0	0	0	0	0	0	0	0
982	0	0	0	0	0	0	0	0	0	0	0	0	0	0	0	0
983	0	0	0	0	0	0	0	0	0	0	0	0	0	0	0	0
984	0	0	0	0	0	0	0	0	0	0	0	0	0	0	0	0
985	0	0	0	0	0	0	0	0	0	0	0	0	0	0	0	0
986	0	0	0	0	0	0	0	0	0	0	0	0	0	0	0	0
987	0	0	0	0	0	0	0	0	0	0	0	0	0	0	0	0
988	0	0	0	0	0	0	0	0	0	0	0	0	0	0	0	0
989	0	0	0	0	0	0	0	0	0	0	0	0	0	0	0	0
990	0	0	0	0	0	0	0	0	0	0	0	0	0	0	0	0
991	0	0	0	0	0	0	0	0	0	0	0	0	0	0	0	0
992	0	0	0	0	0	0	0	0	0	0	0	0	0	0	0	0
993	0	0	0	0	0	0	0	0	0	0	0	0	0	0	0	0
994	0	0	0	0	0	0	0	0	0	0	0	0	0	0	0	1
995	0	0	0	0	0	0	0	0	0	0	0	0	0	0	0	1
996	0	0	0	0	0	0	0	0	0	0	0	0	0	0	0	1
997	0	0	0	0	0	0	0	0	0	0	0	0	0	0	0	1
998	0	0	0	0	1	0	0	0	0	0	0	0	0	0	0	1
999	0	0	0	0	1	0	0	0	0	0	0	0	0	0	0	1
1000	0	0	0	0	1	0	0	0	0	0	0	0	0	0	0	1
1001	0	0	0	0	0	0	0	0	0	0	0	0	0	0	0	0
1002	0	0	0	0	1	0	0	0	0	0	0	1	0	0	0	0
1003	0	0	0	0	1	0	0	1	0	0	0	1	0	0	0	0
1004	0	0	0	0	1	0	0	1	0	0	0	1	0	0	0	0
1005	0	0	0	0	1	0	0	1	0	0	0	1	0	0	0	0
1006	0	0	0	0	1	0	0	1	0	0	0	1	0	0	0	0
1007	0	0	0	0	1	0	0	1	0	0	0	1	0	0	0	0
1008	0	0	0	0	1	0	0	1	0	0	0	1	0	0	0	0
1009	0	0	0	0	1	0	0	1	0	0	0	1	0	0	0	0
1010	0	0	0	0	1	0	0	0	0	0	0	1	0	0	0	0
1011	0	0	0	0	0	0	1	0	0	0	0	1	0	0	0	0
1012	0	0	0	0	0	0	1	0	0	0	0	1	0	0	0	0
1013	0	0	0	1	0	0	1	0	0	0	0	1	0	0	0	0
1014	0	1	0	1	0	0	0	0	0	0	0	1	0	0	0	0
1015	0	1	0	1	0	0	0	0	0	0	0	1	0	0	0	0
1016	0	1	0	1	1	0	0	0	0	0	0	1	0	0	0	0
1017	0	1	0	1	1	0	0	0	0	0	0	1	0	0	0	0
1018	0	1	0	1	0	0	0	0	0	0	0	1	0	0	0	0
1019	0	1	0	1	1	0	0	0	0	0	0	1	0	0	0	0
1020	0	1	0	1	1	0	0	0	0	0	0	1	0	0	0	0
1021	0	1	0	1	1	0	0	0	1	0	0	1	0	0	0	0
1022	0	1	0	1	1	0	0	0	1	0	0	1	0	0	0	0
1023	0	1	0	1	1	0	0	0	1	0	0	0	0	0	0	0
1024	0	1	0	1	1	0	0	0	0	0	0	0	0	0	0	0
1025	0	1	0	1	1	0	0	0	0	0	0	0	0	0	0	0
1026	0	1	0	1	1	0	0	0	0	0	0	0	0	0	0	0
1027	0	0	0	1	1	0	0	0	0	0	0	0	0	0	0	0
1028	0	0	0	1	1	0	0	0	0	0	0	0	0	0	0	0
1029	0	0	0	1	1	0	0	0	0	0	0	0	0	0	1	0
1030	0	1	0	1	1	0	0	0	0	0	0	0	0	0	1	0
1031	0	1	0	0	1	0	0	0	0	0	1	0	0	0	1	0
1032	0	1	0	0	1	0	0	0	0	0	0	0	0	0	0	0
1033	0	1	0	0	1	0	0	1	0	0	1	0	0	0	0	0
1034	0	1	0	0	1	0	0	1	0	0	1	0	0	0	0	0
1035	0	1	0	0	1	0	0	1	0	0	1	0	0	0	0	0
1036	0	1	0	0	1	0	0	0	0	0	1	0	0	0	0	0
1037	0	1	0	0	1	0	0	0	0	0	1	0	0	0	0	0
1038	0	1	0	0	1	0	0	1	0	0	0	0	0	0	0	0
1039	0	1	0	0	1	0	0	1	0	0	1	0	0	0	0	0
1040	0	0	0	0	1	0	0	1	0	0	1	0	0	0	0	0
1041	0	0	0	0	1	0	0	1	0	0	0	0	0	0	0	0
1042	0	0	0	0	1	0	0	1	0	0	0	0	0	0	0	0
1043	0	1	0	0	1	0	0	1	0	0	0	0	0	0	0	0
1044	0	1	0	0	1	0	0	1	0	0	0	0	0	1	0	0
1045	0	0	0	0	1	0	0	1	0	0	1	0	0	1	0	0
1046	0	0	0	0	1	0	0	1	0	0	1	0	0	1	0	0
1047	0	0	0	0	1	0	0	1	0	0	0	0	0	0	0	0
1048	0	0	0	0	1	0	0	1	1	0	0	0	0	0	0	0
1049	0	0	0	0	1	0	0	1	1	0	0	0	0	0	0	0
1050	0	0	0	0	1	0	0	1	1	0	0	0	0	0	0	0
1051	0	0	0	0	1	0	0	1	0	0	0	0	0	0	0	0
1052	0	0	0	0	1	0	0	0	0	0	0	0	0	0	0	0
1053	1	0	0	0	1	0	0	1	0	0	0	0	0	0	0	0
1054	1	0	0	0	0	0	0	1	0	0	0	0	0	0	0	0
1055	1	0	0	0	0	0	0	1	0	0	0	0	1	0	0	0
1056	1	0	0	0	0	0	0	1	0	0	0	0	1	0	0	0
1057	1	0	0	0	1	0	0	1	0	0	0	0	1	0	0	0
1058	1	0	0	0	1	0	0	1	0	0	0	0	1	0	0	0
1059	1	0	0	0	0	0	0	1	0	0	0	0	0	0	0	0
1060	1	0	0	0	0	0	0	0	0	0	0	0	0	0	0	0
1061	1	0	0	0	0	0	0	0	0	0	0	0	1	0	0	0
1062	1	0	0	0	1	0	0	0	0	0	0	0	1	0	0	0
1063	1	0	0	0	1	0	0	0	0	0	0	0	1	0	0	0
1064	1	0	0	0	1	0	0	0	0	0	1	0	0	0	0	0
1065	1	0	0	0	1	0	0	0	0	0	1	0	0	0	0	0
1066	1	0	0	0	1	0	0	0	0	0	1	0	0	0	0	0
1067	1	0	0	0	0	0	0	0	0	0	1	0	0	0	0	0
1068	1	0	0	0	0	0	0	0	0	0	1	0	0	0	0	0
1069	1	0	0	0	0	0	0	0	0	0	0	0	0	0	0	0
1070	1	0	0	0	0	0	0	0	0	0	0	0	0	0	0	0
1071	1	0	0	0	0	0	0	0	0	0	0	0	0	0	0	0
1072	1	0	1	0	0	1	0	0	0	0	0	0	0	0	0	0
1073	1	0	1	0	0	1	0	0	0	0	0	0	0	0	0	0
1074	1	0	1	0	0	1	0	0	0	0	0	0	0	0	0	0
1075	1	0	1	0	1	0	0	0	0	0	0	0	0	0	0	0
1076	1	0	1	0	1	0	0	0	0	0	0	0	0	0	0	0
1077	1	0	1	0	1	0	0	0	0	0	0	0	0	0	0	0
1078	1	0	1	0	1	0	0	0	0	0	0	0	0	0	0	0
1079	1	0	1	0	0	0	0	0	0	0	0	0	0	0	0	0
1080	0	0	1	0	0	0	0	0	0	0	0	0	0	0	0	0
1081	0	0	1	0	0	0	0	0	0	0	0	0	0	0	0	0
1082	0	0	1	0	1	0	0	0	0	0	0	0	0	0	0	0
1083	0	0	1	0	1	0	0	0	0	0	0	0	0	0	0	0
1084	0	0	0	0	1	0	0	0	0	0	0	0	0	0	0	0
1085	0	0	1	0	1	0	0	0	0	0	0	0	0	0	0	0
1086	0	0	1	0	1	0	0	0	0	0	0	0	0	0	0	0
1087	1	0	1	0	1	0	0	0	0	0	0	0	0	0	0	0
1088	1	0	1	0	1	0	0	0	0	0	0	0	0	0	0	0
1089	1	0	1	0	1	0	0	0	0	0	0	0	0	0	0	0
1090	1	0	1	0	1	0	0	0	0	0	0	0	0	0	0	0
1091	1	0	1	0	1	0	0	0	0	0	0	0	0	0	0	0
1092	1	0	0	0	1	0	0	0	0	0	0	0	0	0	0	0
1093	1	0	0	0	1	0	0	0	0	0	0	0	0	0	0	0
1094	1	0	0	0	1	0	0	0	0	0	0	0	0	0	0	0
1095	1	0	0	0	1	0	0	0	0	0	0	1	0	0	0	0
1096	0	0	0	0	1	1	0	0	0	0	0	1	0	0	0	0
1097	1	0	0	0	1	1	0	0	0	0	0	1	0	0	0	0
1098	1	0	0	0	0	1	0	0	0	0	0	0	0	0	0	0
1099	1	0	0	0	0	1	0	0	0	0	0	0	0	0	0	0
1100	1	0	0	0	0	0	0	0	0	0	0	0	0	0	0	0
1101	1	0	0	0	0	0	0	0	0	0	0	0	0	0	0	0
1102	0	0	0	0	0	0	0	0	0	0	0	0	0	0	0	0
1103	0	0	0	0	0	0	0	0	0	0	0	0	0	0	0	0
1104	0	0	0	0	0	0	0	0	0	0	0	0	0	0	0	0
1105	0	0	0	0	0	0	0	0	0	0	0	0	0	0	0	0
1106	0	0	0	0	0	0	0	0	0	0	0	0	0	0	0	0
1107	0	0	0	0	0	0	0	0	0	0	0	0	0	0	0	0
1108	1	0	0	0	0	0	0	0	0	0	0	0	0	0	0	0
1109	1	0	0	0	0	0	0	0	0	0	0	0	0	0	0	0
1110	1	0	0	0	0	0	0	0	0	0	0	0	0	0	0	0
1111	1	0	0	0	0	0	1	0	0	0	0	0	0	0	0	0
1112	1	0	0	0	0	0	1	0	0	0	0	0	0	0	0	0
1113	1	0	0	0	0	0	1	0	0	0	0	0	0	0	0	0
1114	1	0	0	0	0	0	0	0	0	0	0	0	0	0	0	0
1115	1	0	0	0	0	0	0	0	0	0	0	0	0	0	0	0
1116	1	0	0	0	0	0	0	0	0	0	0	0	0	0	0	0
1117	1	0	0	0	0	0	0	0	0	0	0	0	0	0	0	0
1118	1	0	0	0	0	0	0	0	0	0	0	0	0	0	0	0
1119	1	0	0	0	0	0	0	0	0	0	0	0	0	0	0	0
1120	1	0	0	0	0	0	0	0	0	0	0	0	0	0	0	0
1121	1	0	0	0	0	0	0	0	0	0	0	0	0	0	0	0
1122	1	0	0	0	0	0	0	0	0	0	0	1	0	0	0	0
1123	1	0	0	0	0	0	0	0	0	0	0	1	0	0	0	0
1124	1	0	0	0	0	0	0	0	0	0	0	1	0	0	0	0
1125	1	0	0	0	0	0	0	0	0	0	0	1	0	0	0	0
1126	1	0	0	0	0	0	0	0	0	0	0	1	0	0	0	0
1127	1	0	0	0	0	0	0	0	0	0	0	1	0	0	0	0
1128	1	0	0	0	0	0	0	0	0	0	0	1	0	0	0	0
1129	1	0	0	0	0	0	0	0	0	0	0	1	0	0	0	0
1130	1	0	0	0	0	0	0	0	0	0	0	1	0	0	0	0
1131	1	0	1	0	0	0	0	0	0	0	0	1	0	0	0	0
1132	1	0	1	0	0	0	0	0	0	0	0	1	0	0	0	0
1133	1	0	1	0	0	0	0	0	0	0	0	1	0	0	0	0
1134	0	0	0	0	0	0	0	0	0	0	0	1	0	0	0	0
1135	0	0	0	0	0	0	0	0	0	0	0	1	0	0	0	0
1136	0	0	0	0	0	0	0	0	0	0	0	1	0	0	0	0
1137	0	0	0	0	0	0	0	0	0	0	1	0	0	0	0	0
1138	0	0	0	0	0	0	0	0	0	0	1	1	0	0	0	0
1139	0	0	0	0	0	0	0	0	0	0	0	1	0	0	0	0
1140	0	0	0	0	0	0	0	0	0	0	0	1	0	0	0	0
1141	0	0	0	0	0	0	0	0	0	0	0	1	1	0	0	0
1142	0	0	0	0	0	0	0	0	0	0	0	1	1	0	0	0
1143	0	0	0	0	0	0	0	0	0	0	0	1	1	0	0	0
1144	1	0	0	0	0	0	0	0	0	0	0	0	1	0	0	0
1145	1	0	0	0	0	0	0	0	0	0	1	0	1	0	0	0
1146	1	0	0	0	0	0	0	0	0	0	1	0	1	0	0	0
1147	1	0	0	0	0	0	0	0	0	0	1	0	1	0	0	0
1148	1	0	0	0	0	0	0	0	0	0	1	0	1	0	0	0
1149	0	0	0	0	0	0	0	0	0	0	1	0	1	0	0	0
1150	0	0	0	0	0	0	0	0	0	0	1	0	1	1	0	0
1151	0	0	0	0	0	0	0	0	0	0	1	0	1	1	0	0
1152	0	0	0	0	0	0	0	0	0	0	1	0	1	1	0	0
1153	0	0	0	0	0	0	0	0	0	0	1	0	0	1	0	0
1154	0	0	0	0	0	0	0	0	0	0	1	0	0	1	0	0
1155	0	0	0	0	0	0	0	0	0	0	1	0	0	1	0	0
1156	0	0	0	0	0	0	0	0	0	0	1	0	0	1	0	0
1157	0	0	0	0	0	0	0	0	0	0	1	0	0	1	0	0
1158	0	0	0	0	0	0	0	0	0	0	1	0	0	1	0	0
1159	0	0	0	0	0	0	0	0	0	0	1	0	0	0	0	0
1160	0	0	0	0	0	0	0	0	0	0	1	0	0	0	0	0
1161	0	0	0	0	0	0	0	0	0	0	1	0	0	0	0	0
1162	0	0	0	0	0	0	0	0	0	0	1	0	0	0	0	0
1163	0	0	0	0	0	0	0	0	0	0	1	0	0	0	0	0
1164	0	0	0	0	0	0	0	0	0	0	1	0	0	0	0	0
1165	0	0	0	0	0	0	0	0	0	0	1	1	0	0	0	0
1166	0	0	0	0	0	0	0	0	0	0	1	1	0	0	0	0
1167	0	0	0	0	0	0	0	0	0	0	1	1	0	0	0	0
1168	0	0	0	0	0	0	0	0	0	0	0	1	0	0	0	0
1169	0	0	0	0	0	0	0	0	0	0	0	1	0	0	0	0
1170	0	0	0	0	0	0	0	0	0	0	0	1	0	0	0	0
1171	0	0	0	0	0	0	0	0	0	0	0	1	0	0	0	0
1172	0	0	0	0	0	0	0	0	0	0	0	1	0	0	0	0
1173	0	0	0	0	0	0	0	0	0	0	0	0	0	0	0	0
1174	0	0	0	0	0	0	0	0	0	0	0	0	0	0	0	0
1175	0	0	0	0	0	0	0	0	0	0	0	0	0	0	0	0
1176	0	0	0	0	0	0	0	0	0	0	0	0	0	0	0	0
1177	0	0	0	0	0	0	0	0	0	0	0	0	0	0	0	0
1178	0	0	0	0	0	0	0	0	0	0	0	0	0	0	0	0
1179	0	0	0	0	0	0	0	0	0	0	0	0	0	0	0	0
1180	0	0	0	0	0	0	0	1	0	0	0	0	0	0	0	0
1181	0	0	0	0	0	0	0	1	0	0	0	0	0	0	0	0
1182	0	0	0	0	0	0	0	1	0	0	0	0	0	0	0	0
1183	0	0	0	0	0	0	0	0	0	0	0	0	0	0	0	0
1184	0	0	0	0	0	0	0	0	0	0	0	0	0	0	0	0
1185	0	0	0	0	0	0	0	0	0	0	0	0	0	0	0	0
1186	0	0	0	0	0	0	0	0	0	0	0	0	0	0	0	0
1187	0	0	0	0	0	0	0	0	0	0	0	0	0	0	0	0
1188	0	0	0	0	0	0	0	0	0	0	0	0	0	0	0	0
1189	0	0	0	0	0	0	0	0	0	0	0	0	0	0	0	0
1190	0	0	0	0	0	0	0	0	0	0	0	0	0	0	0	0
1191	0	0	0	0	0	0	0	0	0	0	0	0	0	0	0	0
1192	0	0	0	0	0	0	0	0	0	0	0	0	0	0	0	0
1193	0	0	0	0	0	0	0	0	0	0	0	0	0	0	0	0
1194	0	0	0	0	0	0	0	0	0	0	0	0	0	0	0	0
1195	0	0	0	0	0	0	0	0	0	0	0	0	0	0	0	0
1196	0	0	0	0	0	0	0	0	0	0	0	0	0	0	0	0
1197	0	0	0	0	0	0	0	0	0	0	0	0	0	0	0	0
1198	0	0	0	0	0	0	0	0	0	0	0	0	0	0	0	0
1199	0	0	0	1	0	0	0	0	0	0	0	0	0	0	0	0
1200	0	0	0	1	0	0	0	0	0	0	0	0	0	0	0	0
Figure 4c
eYFP	NpHR
37.8	18.32
59.08	34.24
230.2	25.52
26.12	67.64
136.88	13.16
39.36	2.56
264.44	33.68
211.2	27.12
Figure 4d
Laser Setting	Control								NpHR
Baseline	12.92	11.64	23.08	14.16	12.12	7.2	4.16	20.92	10	18.52	19.36	21.44	20.12	9.84	33.36	28.04
On	12.2	13.2	19.88	10.48	1.76	10.92	1.08	22.32	71.64	35.24	18.44	41.88	47	49.88	70.52	36.96
On	11	21.08	0	3.04	15.76	8.08	44.32	23.96	18.32	37.04	4.04	29.24	59.96	28.36	38.92	37.84
Off	3.96	23.92	34.68	49.68	15.12	10.84	9.52	6.48	67.28	22.44	20.48	18.32	68.8	5.4	36.32	29.76
Figure 4e
WT eYFP	WT NpHR
-2.64	69.96
11	35.24
-26.28	-16.24
-14.8	28.24
-6.72	66.72
4.6	58.56
37.08	42.72
4.44	18.72
Figure 4g
	eYFP																		NpHR
OFF	3.85812	3.8771	4.29587	5.13058	6.1532	10.5044	4.45229	5.05	3.7369	5.34615									4.92091	2.64375	3.58182	7.63323	5.6133	5.9134	3.62087	3.61662	7.57217	3.5665	4.63945	3.60733	3.87573	4	6.9765	7.1331	2.82371	4.83689
ON	1.2736	3.05455	4.4	3.34757	4.03311	9.59994	3.9334	8.3733	5.31538	4.133									6.90486	9.69987	5.81683	16.0966	8.72371	10.711	3.83325	4.715	9.8299	5.5733	3.19986	7.0095	5.15243	7.15838	7.53814	8.39492	4.38317	3.67629
Figure 4h
eYFP	NpHR
-2.58453	1.98395
-0.82256	7.05612
0.104125	2.23502
-1.78301	8.46336
-2.12009	3.11041
-0.90444	4.7976
-0.51889	0.212375
3.3233	1.09838
1.57848	2.25773
-1.21315	2.0068
	-1.4396
	3.40217
	1.2767
	3.15837
	0.561643
	1.26182
	1.55945
	-1.1606

## Sheet: Figure 6
Figure 5c
	eYFP KO								ChR2 KO
OFF	7.84413	6.41729	5.1685	2.36258	4.43467	2.7817			5.75595	5.84026	9.215	6.89529	5.03737	6.48879	5.23236
ON	6.59717	4.8833	5.75736	3.70014	4.58218	3.43665			3.41584	3.2802	6.95704	3.52783	5.10471	5.016	4.9665
Figure 5d
eYFP KO	ChR2 KO
-1.24697	-2.34011
-1.53399	-2.56006
0.588864	-2.25796
1.33756	-3.36745
0.147515	0.067339
0.65495	-1.47279
	-0.26586
Figure 5f
	WT eYFP																		WT ChR2																		KO eYFP
Baseline	7.72	12	56.88	12.16	19.92	12.36	10.52	78.12	57.96	16.28	16.04								10.4666	6.73327	17.9332	16.1332	0	12.2	28.32	15.28	3.92	12.48	132	22.8	11.96	14.56	34.92	38.08	4.28	25	27.12	1.92	11	23.6	104.68	3	51.92	23.12	86.6	19.48
Laser On	3.8	34.88	62.72	12.76	10.48	39.28	16.76	67.72	4.16	22.28	33.76								0	0	18.8725	0.466662	0.533328	13.68	6	8.2	0	4.44	35.28	30.08	0.44	81.96	3.24	0	6.44	56.6	46.84	9.96	36.88	70.84	0.36	110.92	78.84	0	69.96	48.64
Laser Off	0	33.52	42.4	24.76	18.8	2	1.2	18.16	67.44	24.2	8.4								13.9332	43.7996	83.8598	3.93329	29.5997	5.56	59.48	33.72	20.16	127.28	101.36	52.52	19.72	93.68	32.24	44.8	0.4	152.24	18.16	21.76	87.48	0	116.88	137.4	211.52	0	3	68.96
Figure 5g
WT eYFP	WT ChR2	KO eYFP	KO ChR2
-3.92	-10.4666	19.72	-117.005
22.88	-6.73327	8.04	-57.2721
5.84	0.9393	25.88	-23.4725
0.6	-15.6665	47.24	-31.533
-9.44	0.533328	-104.32	-61.133
26.92	1.48	107.92	-20.96
6.24	-22.32	26.92	-61.8
-10.4	-7.08	-23.12	-81.68
-53.8	-3.92	-16.64	-8.36
6	-8.04	29.16	-30.8
17.72	-96.72		-109.64
	7.28		-29
	-11.52		35.72
	67.4		-66.92
	-31.68		56.24
	-38.08
	2.16
	31.6
Figure 5h
	Baseline													Post 2 weeks of stim
WT eYFP	30	7.2	30.96	9.92	30.92	38.04	29.12	35.733	71.6053	20.1998	19.6998			21.72	22.96	57.28	16.92	31.6	25.96	53.44	19.84	22.68	38.84	14.8
KO eYFP	124.56	84.12	16.8	51.84	57.08	110.64	78.9052	41.8389	112.099	152.971				40.32	76.36	51.36	49.68	53.16	161.52	14.2	75.48	129.68	10.96
WT ChR2	157.6	20.88	10.8	26.76	16.72	20.24	30.84	26.52	9.76657	17.9331	8.86658	15.1998	33.4663	55.88	30.12	27.52	14.24	13.72	6.32	33.96	23.56	14.92	4.76	44.96	10.64	22.16
KO ChR2	49.48	97.6	134.08	192.16	126.8	186.72	43.6662	40.2329	247.398	68.366				34.8	13.16	77.52	54.56	17.04	35.4	24.52	51.04	174.48	122.36
Figure 5i
ChR2 WT	ChR2 KO
-101.72	-14.68
9.24	-84.44
16.72	-56.56
-12.52	-137.6
-3	-109.76
-13.92	-151.32
3.12	-19.1462
-2.96	10.8071
5.15343	-72.9176
-13.1731	53.994
36.0934
-4.55984
-11.3063

## Sheet: Figure 7
Figure 6b
	eYFP saline							eYFP ketamine							NpHR saline							NpHR ketamine
Baseline	36.133	61.5327	82.2658	131.565	107.899			158.698	90.5658	67.7993	73.9326	25.3997	53.8995		40.5996	88.1325	67.466	151.498	64.8994	40.6663		72.3659	54.7328	87.3991	65.466	82.5325	36.9996	68.0993
1 hour post	39.6996	61.3661	40.2996	60.0661	92.1657			56.9994	48.1662	19.0998	31.633	33.8997	8.56658		40.2329	98.2657	115.699	140.999	79.5659	26.1997		25.0997	71.5326	8.79991	0	23.5331	0	23.9664
Figure 6c
	eYFP saline							eYFP ketamine							NpHR saline							NpHR ketamine
Baseline	13	12	25	39	22			18	54	30	26	15	20		20	27	42	55	27	12		29	25	42	26	76	19	33
1 hour post	24	19	9	22	29			26	23	10	17	11	5		13	31	38	60	25	12		12	31	6	0	12	0	12
Figure 6d
	eYFP saline							eYFP ketamine							NpHR saline							NpHR ketamine
laser off	27.2057	11.5666	0	20.6331	0.499995			12.1332	27.3664	0	2.87264	17.7998	12.6392		9.66657	16.7998	54.5661	119.365	19.9998	6.2666		25.0634	53.6055	12.9635	0.499995	65.9327	8.23325	7.99992
laser on	39.6936	66.866	15.6665	0	36.3663			22.8664	31.0997	0	23.5938	0	11.3939		25.3997	124.765	76.6416	109.641	63.8994	97.1657		28.8997	44.4602	51.8995	9.46657	40.2996	27.3997	28.5754
laser off	56.1661	85.8658	0	26.6664	0.199998			4.46662	3.36663	21.0665	19.0998	70.966	2.86664		2.16664	53.5328	10.3909	73.8569	33.9663	0		4.49995	13.8665	87.8111	30.5997	60.1994	10.1999	37.724
Figure 6e
	eYFP saline							eYFP ketamine							NpHR saline							NpHR ketamine
laser off	10	5	0	10	2			6	5	0	1	4	5		2	5	10	14	3	2		16	8	8	2	22	2	3
laser on	8	29	3	0	8			4	4	0	5	0	5		4	13	7	15	13	23		9	11	10	8	28	6	4
laser off	13	12	0	2	1			3	3	7	10	12	2		1	14	5	28	10	0		4	6	20	8	33	2	12

## Sheet: supplementary Fig3
Supplementary Fig 3a
	Saline														Ketamine
WT	1350.18	813.29	1697.35	1815.09	709.402	1423.96	1147.83	1445.45	2291	1393.51	635.731	1423.6	887.135	1167.34	3920.78	4669.98	4588.5	3830.6	4403.17	3885.99	5701.6	4790.37	4171.39	5311.23	5330.3	2987.68	4303.02
KO	1172.2	935.748	630.994	487.385	691.298	973.256	832.865	947.661	540.223	693.394	805.391				2286.12	1081.15	909.974	2136.54	1719.75	2145.58	2048.28	2467.73	3385.82	1588.11	815.514	2521.28
Supplementary Fig 3b
WT	KO
106.792	132.957
232.049	88.4738
306.484	81.6691
171.583	186.597
168.976	217.071
215.218	211.142
314.436	131.207
188.245	220.182
208.74	241.248
231.235	200.69
398.479	94.2432
287.034	263.929
306.955
Supplementary Fig 3c
	WT Saline														WT Ketamine														KO Saline														KO Ketamine
Base	2264.38	1634.77	1913.41	3475.86	1091.18	2385.97	1497.51	2075.5	2571.26	1889.74	2632.08	1728.93	1173.26	1414.62	3671.43	2012.5	1497.14	2232.51	2605.79	1805.61	1813.28	2544.75	1998.37	2296.9	1337.66	1040.88	1401.84		1689.08	1070.6	1876.26	694.616	1315.24	1258.28	830.58	1107.3	173.239	1093.48	1135.15				1719.45	1222	1114.22	1145	792.253	1016.18	1561.11
1 HOUR	938.386	951.89	1497.19	1790.53	606.035	1829.1	1116.97	1750.51	2534.19	1979.9	1617.56	1316.45	1490.97	1171.65	2181.18	1314.66	2184.57	921.331	1181.24	1991	1254.94	1359.27	1457.25	1630.01	1488.1	350.658	788.707		1083.57	742.678	528.637	518.716	913.783	916.987	1031.19	751.624	627.586	554.555	478.676				689.791	574.889	826.43	463.859	300.002	699.999	699.714
1 DAY	1216.02	951.482	1395.4	1635.4	538.383	1654.88	1088.97	1372.22	2560.08	1525.62	1410.5	1559.54	1561.96	910.235	2027.76	1688.48	1630.92	1129.89	870.914	1715.72	1001.83	1856.18	1743.37	1789.98	1497.53	640.898	594.621		667.104	613.899	479.554	373.708	607.978	687.81	736.33	605.681	241.986	879.797	509.207				753.35	369.587	560.601	595.549	324.662	403.109	854.067
3 DAY	1200.33	921.54	1746.88	1514.45	621.333	1582.78	1043.61	1263.48	2271.98	1169.56	1221.66	1478.88	1910.45	1130.75	2043.15	1829.53	1292.79	1202.99	1299.7	2036.38	977.073	2023.67	1632.85	1738.6	1376.75	613.553	1840.28		650.87	501.847	684.758	234.404	670.241	628.332	482.958	522.325	201.366	590.082	502.395				504.88	275.101	396.009	606.557	337.736	437.13	612.857
7 DAY	1273.41	875.106	1452.32	2092.46	809.055	1353.97	1331.77	1344.5	3160.58	1363.76	1157.82	1419.22	1648.4	1005.03	1862.48	1419.2	1138.96	1226.23	1274.23	1480.16	1080.13	1594.98	1510.1	1765.58	1127.34	1028.78	1992.56		810.257	717.907	441.176	238.548	375.872	539.968	456.932	538.901	123.565	544.89	722.767				1073.4	208.778	308.273	602.016	362.448	637.638	585.862
[truncated: 5 more columns]

## Sheet: supplementary Fig5
Supplementary Fig 5 b and c
Current (pA)	WT Saline													WT Ketamine													KO Saline													KO Ketamine
10	0	0	0	0	0	0	0							0	0	0	0	0	0	0	0						0	0	0	0	0	0	0	0	0	0	0	0	0	0	0	0	0	0	0	0	0
20	0	0	0	0	0	0	0							0	0	0	0	0	0	0	0						0	0	0	0	0	0	0	0	0	0	0	0	0	0	0	0	0	0	0	0	0
30	0	0	0	0	0	0	0							0	0	0	0	0	0	0	0						0	0	0	0	0	0	0	0	0	0	0	0	0	0	0	0	0	0	0	0	0
40	0	0	0	0	0	0	0							0	0	0	0	0	0	0	0						0	0	0	0	0	2	0	0	0	0	0	0	0	0	1	0	0	0	0	0	0
50	0	0	0	0	0	0	0							0	0	0	0	0	0	0	0						0	0	0	0	0	2	0	1	0	1	1	0	0	0	2	0	0	0	0	0	1
60	0	0	0	0	1	0	0							0	0	0	0	0	0	0	1						0	0	0	0	1	3	0	1	1	2	2	0	0	0	3	0	0	0	0	0	2
70	0	1	0	0	2	1	0							0	0	1	0	0	0	0	2						0	0	0	0	2	3	0	2	2	3	3	0	0	2	3	2	2	0	0	0	2
80	0	2	0	0	2	1	0							0	0	2	0	0	0	1	3						0	0	0	0	3	3	1	2	2	4	3	0	0	2	4	3	2	1	0	0	3
90	0	3	0	0	3	2	0							0	0	2	0	0	0	2	3						0	0	0	0	4	4	1	3	2	4	4	0	0	2	4	4	2	1	0	1	4
100	0	3	0	0	3	2	0							0	0	3	0	0	0	2	4						0	0	0	0	5	4	2	3	3	5	3	0	0	3	4	4	2	2	0	1	5
110	1	4	2	0	4	3	0							2	0	3	0	0	1	2	4						0	0	2	1	5	5	2	3	3	6	5	0	0	3	5	5	3	2	1	2	5
120	2	4	2	0	4	3	0							2	0	4	0	0	1	3	5						1	0	2	1	6	5	3	4	4	7	5	0	2	3	5	5	3	3	1	2	5
130	2	4	2	0	5	4	1							3	0	4	0	0	1	3	5						1	0	2	2	6	6	3	4	4	7	6	0	2	4	6	6	4	3	1	3	6
140	2	5	2	0	5	4	2							3	2	5	0	0	2	3	5						1	0	3	2	7	6	3	5	4	8	5	1	2	4	6	7	4	4	1	3	7
150	3	5	3	0	5	5	2							3	2	5	0	0	2	4	6						1	0	3	2	7	6	4	5	5	9	6	2	2	4	6	7	4	4	1	3	7
160	3	6	3	0	5	5	2							3	3	5	1	0	2	4	6						2	0	3	2	7	6	4	5	5	9	6	2	3	5	6	7	4	4	1	4	7
170	4	6	3	0	6	5	3							4	3	6	1	1	2	4	7						3	2	3	2	8	6	4	6	5	10	6	2	4	5	7	8	4	5	1	4	7
180	4	6	3	1	6	6	3							4	3	6	2	2	2	4	7						3	2	4	3	8	7	5	6	5	10	6	2	4	5	7	8	5	5	1	4	8
190	4	7	4	2	6	6	3							4	4	6	2	3	2	5	7						3	2	4	3	8	7	5	6	6	11	6	3	4	5	7	9	5	5	1	5	8
200	4	7	4	2	7	6	4							5	4	7	2	3	3	5	8						4	2	4	3	9	7	5	6	6	11	5	3	4	6	7	9	5	5	1	5	9
Supplementary Fig 5d
WT Saline	KO Saline	WT Ketamine	KO Ketamine
160.734	99.6042	105.781	181.154
211.558	73.5974	84.707	362.918
115.068	111.419	214.884	239.588
181.179	157.342	91.3162	204.804
276.306	219.418	106.498	243.872
234.156	394.084	168.893	92.866
96.3498	158.619	207.974	230.43
	316.838	278.52	229.98
	371.392
	403.478
	395.6
	157.007
	102.926
Supplementary Fig 5e
WT Saline	KO Saline	WT Ketamine	KO Ketamine
110	120	110	70
70	170	140	40
110	110	70	70
180	110	160	80
60	60	170	80
70	40	110	110
130	80	80	90
	50	60	50
	60
	50
	50
	140
	120
Supplementary Fig 5f
WT Saline	KO Saline	WT Ketamine	KO Ketamine
-36.64	-43.77	-48.8	-36.99
-48.82	-54.65	-47.76	-42.82
-40.19	-44.16	-39.79	-34.3
-34.61	-33.84	-43.85	-37.72
-46.12	-44.16	-42.04	-38.27
-42.29	-39.05	-38.57	-50.26
-41.44	-46.74	-40.37	-40.83
	-41.75	-42.6	-36.38
	-37.66
	-31.34
	-32.38
	-34.27
	-37.9

## Sheet: supplementary Fig9
Supplemental Fig 9a
	WT eYFP								WT NpHR
Baseline	2	2	6	4	3	1	2	2	3	6	7	3	4	1	7	4
ON	1	1	3	4	1	3	1	5	10	10	4	8	8	11	9	1
ON	1	6	0	1	3	1	5	5	2	4	2	3	5	4	5	5
OFF	2	2	9	5	3	2	3	1	5	3	3	2	11	2	5	5
Supplemental Fig 9b
	wt eyfp																		wt chr2																		ko eyfp
laser off	3	2	9	3	4	5	4	17	9	6	4								5	3	5	5	0	3	3	4	1	1	16	3	4	2	10	9	1	7	4	1	4	2	9	3	6	3	13	4
laser on	2	9	11	2	6	7	4	9	2	4	12								0	0	6	1	1	3	1	4	0	2	5	8	1	10	2	0	3	9	4	4	5	7	1	12	9	0	7	12
laser off	0	8	8	2	5	2	2	9	13	7	6								5	6	14	2	8	3	6	6	5	15	8	7	8	3	6	9	1	9	2	4	2	0	7	16	2	0	1	7

## Sheet: supplementary Fig10
Supplementary Figure 10 Age (days)
Figure 2 mice	Figure 1/3 mice	Figure 4 NpHR mice, experiment 1	Figure 5 WT/KO mice, experiment 2	Figure 6 mice	Figure 5 KO ChR2 mice, experiment 1	Figure 4 NpHR mice, experiment 2
328	360	176	187	369	383	396
408	347	176	187	496	383	396
435	316	176	239	225	398	187
349	316	176	213	225	383	187
300	330	162	213	178	398	250
374	330	162	184	593	398	187
374	344	166	184	369	361	187
374	344	166	184	369	375	205
417	383	168	255	494	334	205
374	383	168	233	332	375	182
374	323	168	233	332	277	184
442	323	168	235	332	382	233
417	323	166	235	370	330	233
442	214	166	192	332	277	210
417	214	154	192	496	323	210
442	213	168	239	496		183
442	213	168	230	542		183
442	187		192	380		183
299	187		239	468		255
299	187		234	387		183
316	183		233	334		183
316	183		233	391		183
316	173		233	453		157
340	173		462	453		157
340	260		445			168
340	260		486			168
340	256		445			183
340	260		404			183
340	186		486
340	281		234
269	264		233
269	264		234
246			237
258			445
258			486
258			404
258			486
258			445
210			486
179			404
267			255
179			233
154			233
			235

[truncated: 2 more sheets: supplementary Fig11, supplementary Fig12]
